# Supplementary material for: 1-[2-(4-Nitro­phen­yl)-5-(5-phenyl-1,2-oxazol-3-yl)-1,2,3,4-tetra­hydro­quinolin-4-yl]pyrrolidin-2-one monohydrate
Source: Acta Crystallogr Sect E Struct Rep Online. 2010 Dec 18;67(Pt 1):o175–6. doi: 10.1107/S1600536810052463 (PMC3050245; doi:10.1107/S1600536810052463)
Supplement: Supplementary file 1 [file e-67-0o175-sup1.cif]

##############################################################################
###                                                                        ###
###        Electronic paper (Acta Crystallographica Section E)             ###
###                                                                        ###
##############################################################################
#                                                                            #
# This CIF contains the data in a paper accepted for publication in Acta     #
# Crystallographica Section E. It conforms to the requirements of Notes      #
# for Authors for Section E, and has been peer reviewed under the auspices   #
# of the IUCr Commission on Journals.                                        #
#                                                                            #
# Full details of the Crystallographic Information File format               #
# are given in the paper "The Crystallographic Information File (CIF):       #
# a New Standard Archive File for Crystallography" by S. R. Hall, F. H.      #
# Allen and I. D. Brown [Acta Cryst. (1991), A47, 655-685].                  #
#                                                                            #
# The current version of the core CIF dictionary is obtainable from          #
# ftp://ftp.iucr.org/pub/cif_core.dic. The current version number is 2.4.    #
#                                                                            #
# Software is freely available for graphical display of the structure(s) in  #
# this CIF.  For information consult the CIF home page http://www.iucr.org/  #
# cif/home.html                                                              #
#                                                                            #
# This file may be used for bona fide research purposes within the           #
# scientific community so long as proper attribution is given to the journal # 
# article from which it was obtained.                                        #
#                                                                            #
##############################################################################
                                             
data_I
_audit_creation_method     SHELXL-97
_chemical_name_systematic
;
1-[2-(4-Nitrophenyl)-5-(5-phenyl-1,2-oxazol-3-yl)-1,2,3,4-
tetrahydroquinolin-4-yl]pyrrolidin-2-one monohydrate
;
_chemical_name_common     ?
_chemical_formula_moiety     'C28 H24 N4 O4, H2 O'
_chemical_formula_sum     'C28 H26 N4 O5'
_chemical_formula_iupac     'C28 H24 N4 O4, H2 O'
_chemical_formula_weight     498.53
_chemical_melting_point     ?
_symmetry_cell_setting     triclinic
_symmetry_space_group_name_H-M     'P -1'
_symmetry_space_group_name_Hall     '-P 1'
loop_
    _symmetry_equiv_pos_as_xyz
    'x, y, z'
    '-x, -y, -z'
_cell_length_a     13.516(8)
_cell_length_b     14.193(6)
_cell_length_c     14.987(11)
_cell_angle_alpha     70.151(10)
_cell_angle_beta     79.62(2)
_cell_angle_gamma     69.700(9)
_cell_volume     2530(3)
_cell_formula_units_Z     4
_cell_measurement_reflns_used     7466
_cell_measurement_theta_min     1.60
_cell_measurement_theta_max     27.66
_cell_measurement_temperature     293(2)
_exptl_crystal_description     prism
_exptl_crystal_colour     yellow
_exptl_crystal_size_max     0.39
_exptl_crystal_size_mid     0.17
_exptl_crystal_size_min     0.12
_exptl_crystal_density_diffrn     1.309
_exptl_crystal_density_meas     ?
_exptl_crystal_density_method     'not measured'
_exptl_crystal_F_000     1048
_exptl_absorpt_coefficient_mu     0.092
_exptl_absorpt_correction_type     none
_exptl_absorpt_process_details     ?
_exptl_absorpt_correction_T_min     ?
_exptl_absorpt_correction_T_max     ?
_exptl_special_details
;
;
_diffrn_ambient_temperature     293(2)
_diffrn_radiation_type     MoK\a
_diffrn_radiation_wavelength     0.71073
_diffrn_radiation_source     'fine-focus sealed tube'
_diffrn_radiation_monochromator     graphite
_diffrn_measurement_device_type     'Nonius KappaCCD diffractometer'
_diffrn_measurement_method     '\f and \w scans with \k offsets'
_diffrn_detector_area_resol_mean     ?
_diffrn_reflns_number     21159
_diffrn_reflns_av_R_equivalents     0.0902
_diffrn_reflns_av_sigmaI/netI     0.0556
_diffrn_reflns_theta_min     1.60
_diffrn_reflns_theta_max     27.66
_diffrn_reflns_theta_full     27.66
_diffrn_measured_fraction_theta_max     0.982
_diffrn_measured_fraction_theta_full     0.982
_diffrn_reflns_limit_h_min     0
_diffrn_reflns_limit_h_max     17
_diffrn_reflns_limit_k_min     -16
_diffrn_reflns_limit_k_max     18
_diffrn_reflns_limit_l_min     -18
_diffrn_reflns_limit_l_max     19
_diffrn_standards_number     ?
_diffrn_standards_interval_count     ?
_diffrn_standards_interval_time     ?
_diffrn_standards_decay_%     ?
_refine_special_details
;
Refinement of <i>F</i>^2^ against ALL reflections. The weighted <i>R</i>-factor
<i>wR</i> and goodness of fit <i>S</i> are based on <i>F</i>^2^, conventional
<i>R</i>-factors <i>R</i> are based on <i>F</i>, with <i>F</i> set to zero for
negative <i>F</i>^2^. The threshold expression of <i>F</i>^2^ >
2\s(<i>F</i>^2^) is used only for calculating <i>R</i>-factors(gt) <i>etc</i>.
and is not relevant to the choice of reflections for refinement.
<i>R</i>-factors based on <i>F</i>^2^ are statistically about twice as large
as those based on <i>F</i>, and <i>R</i>- factors based on ALL data will be
even larger.
;
_reflns_number_total     11596
_reflns_number_gt     7891
_reflns_threshold_expression     I>2\s(I)
_refine_ls_structure_factor_coef     Fsqd
_refine_ls_matrix_type     full
_refine_ls_R_factor_all     0.1456
_refine_ls_R_factor_gt     0.0976
_refine_ls_wR_factor_gt     0.2073
_refine_ls_wR_factor_ref     0.2402
_refine_ls_goodness_of_fit_ref     1.162
_refine_ls_restrained_S_all     1.162
_refine_ls_number_reflns     11596
_refine_ls_number_parameters     691
_refine_ls_number_restraints     0
_refine_ls_hydrogen_treatment     mixed
_refine_ls_weighting_scheme     calc
_refine_ls_weighting_details
         'calc w=1/[\s^2^(Fo^2^)+(0.0836P)^2^+2.2406P] where P=(Fo^2^+2Fc^2^)/3'
_atom_sites_solution_hydrogens     geom
_atom_sites_solution_primary     direct
_atom_sites_solution_secondary     difmap
_refine_ls_shift/su_max     0.000
_refine_ls_shift/su_mean     0.000
_refine_diff_density_max     0.339
_refine_diff_density_min     -0.332
_refine_ls_extinction_method     none
_refine_ls_extinction_coef     ?
loop_
    _atom_type_symbol
    _atom_type_description
    _atom_type_scat_dispersion_real
    _atom_type_scat_dispersion_imag
    _atom_type_scat_source
    'C' 'C' 0.0033 0.0000
                         'International Tables Vol C Tables 4.2.6.8 and 6.1.1.4'
    'H' 'H' 0.0000 0.0000
                         'International Tables Vol C Tables 4.2.6.8 and 6.1.1.4'
    'O' 'O' 0.0106 0.0000
                         'International Tables Vol C Tables 4.2.6.8 and 6.1.1.4'
    'N' 'N' 0.0061 0.0000
                         'International Tables Vol C Tables 4.2.6.8 and 6.1.1.4'
_computing_data_collection     'COLLECT (Nonius, 2000)'
_computing_cell_refinement     'DENZO-SMN (Otwinowski & Minor, 1997)'
_computing_data_reduction     'DENZO-SMN (Otwinowski & Minor, 1997)'
_computing_structure_solution     'SIR97 (Altomare <i>et al.</i>, 1999)'
_computing_structure_refinement     'SHELXL97 (Sheldrick, 2008)'
_computing_molecular_graphics
                  'ORTEP-3 for Windows (Farrugia, 1997) and PLATON (Spek, 2009)'
_computing_publication_material     'WinGX (Farrugia, 1999)'
loop_
    _atom_site_type_symbol
    _atom_site_label
    _atom_site_fract_x
    _atom_site_fract_y
    _atom_site_fract_z
    _atom_site_U_iso_or_equiv
    _atom_site_adp_type
    _atom_site_calc_flag
    _atom_site_refinement_flags
    _atom_site_occupancy
    _atom_site_disorder_assembly
    _atom_site_disorder_group
    O O1 0.1893(4) 0.5828(4) 0.0899(4) 0.151(2) Uani d . 1 . .
    O O2 0.2061(4) 0.4662(4) 0.0265(4) 0.1459(19) Uani d . 1 . .
    O O3 1.18855(17) 0.0338(2) 0.28972(19) 0.0595(7) Uani d . 1 . .
    O O4 0.9406(2) 0.1193(2) 0.07318(17) 0.0621(7) Uani d . 1 . .
    O O5 -0.4045(3) 0.5670(3) 0.1648(3) 0.1073(13) Uani d . 1 . .
    O O6 -0.3530(3) 0.7007(3) 0.0855(3) 0.0982(11) Uani d . 1 . .
    O O7 0.1570(2) 0.12322(19) 0.5951(2) 0.0675(7) Uani d . 1 . .
    O O8 0.49271(17) 0.14888(18) 0.61723(17) 0.0540(6) Uani d . 1 . .
    N N1 0.2355(3) 0.4985(3) 0.0794(3) 0.0850(11) Uani d . 1 . .
    N N2 0.6331(2) 0.2718(2) 0.3431(2) 0.0473(7) Uani d . 1 . .
    H H2N 0.589(3) 0.264(3) 0.388(3) 0.077(14) Uiso d . 1 . .
    N N3 1.1088(2) 0.1043(2) 0.3322(2) 0.0582(8) Uani d . 1 . .
    N N4 0.90577(19) 0.22917(19) 0.16467(17) 0.0405(6) Uani d . 1 . .
    N N5 -0.3424(3) 0.6164(3) 0.1471(3) 0.0681(9) Uani d . 1 . .
    N N6 0.0703(2) 0.5391(2) 0.3501(2) 0.0548(8) Uani d . 1 . .
    H H6N 0.039(3) 0.603(3) 0.331(3) 0.060(11) Uiso d . 1 . .
    N N7 0.2327(2) 0.21999(18) 0.46358(18) 0.0399(6) Uani d . 1 . .
    N N8 0.4633(2) 0.2353(2) 0.5345(2) 0.0511(7) Uani d . 1 . .
    C C1 0.3325(3) 0.4336(3) 0.1285(3) 0.0596(9) Uani d . 1 . .
    C C2 0.3650(3) 0.4683(3) 0.1888(3) 0.0616(10) Uani d . 1 . .
    H H2 0.3254 0.5318 0.2002 0.074 Uiso calc R 1 . .
    C C3 0.4581(3) 0.4079(3) 0.2332(3) 0.0538(9) Uani d . 1 . .
    H H3 0.4811 0.4315 0.2742 0.065 Uiso calc R 1 . .
    C C4 0.5168(2) 0.3135(3) 0.2172(2) 0.0447(7) Uani d . 1 . .
    C C5 0.4787(3) 0.2782(4) 0.1591(3) 0.0767(13) Uani d . 1 . .
    H H5 0.5159 0.2128 0.1505 0.092 Uiso calc R 1 . .
    C C6 0.3876(4) 0.3372(4) 0.1137(4) 0.0863(15) Uani d . 1 . .
    H H6 0.3633 0.3129 0.0741 0.104 Uiso calc R 1 . .
    C C7 0.6221(2) 0.2472(3) 0.2599(2) 0.0445(7) Uani d . 1 . .
    H H7 0.6272 0.1726 0.2780 0.053 Uiso calc R 1 . .
    C C8 0.7137(2) 0.2665(3) 0.1879(2) 0.0460(8) Uani d . 1 . .
    H H8A 0.7118 0.3392 0.1728 0.055 Uiso calc R 1 . .
    H H8B 0.7061 0.2548 0.1297 0.055 Uiso calc R 1 . .
    C C9 0.8203(2) 0.1933(2) 0.2269(2) 0.0382(7) Uani d . 1 . .
    H H9 0.8288 0.1225 0.2253 0.046 Uiso calc R 1 . .
    C C10 0.8255(2) 0.1874(2) 0.3297(2) 0.0352(6) Uani d . 1 . .
    C C11 0.7322(2) 0.2302(2) 0.3808(2) 0.0374(7) Uani d . 1 . .
    C C12 0.7374(3) 0.2340(2) 0.4721(2) 0.0438(7) Uani d . 1 . .
    H H12 0.6758 0.2628 0.5055 0.053 Uiso calc R 1 . .
    C C13 0.8327(3) 0.1955(2) 0.5127(2) 0.0464(8) Uani d . 1 . .
    H H13 0.8354 0.2013 0.5721 0.056 Uiso calc R 1 . .
    C C14 0.9243(3) 0.1482(2) 0.4654(2) 0.0452(7) Uani d . 1 . .
    H H14 0.9881 0.1197 0.4941 0.054 Uiso calc R 1 . .
    C C15 0.9209(2) 0.1434(2) 0.3746(2) 0.0380(7) Uani d . 1 . .
    C C16 1.0207(2) 0.0866(2) 0.3289(2) 0.0402(7) Uani d . 1 . .
    C C17 1.0388(2) 0.0063(2) 0.2874(2) 0.0407(7) Uani d . 1 . .
    H H17 0.9888 -0.0202 0.2779 0.049 Uiso calc R 1 . .
    C C18 1.1431(2) -0.0240(2) 0.2643(2) 0.0429(7) Uani d . 1 . .
    C C19 1.2137(2) -0.1041(2) 0.2210(2) 0.0470(8) Uani d . 1 . .
    C C20 1.1780(3) -0.1278(3) 0.1532(3) 0.0616(10) Uani d . 1 . .
    H H20 1.1094 -0.0925 0.1346 0.074 Uiso calc R 1 . .
    C C21 1.2446(4) -0.2045(3) 0.1127(3) 0.0763(12) Uani d . 1 . .
    H H21 1.2205 -0.2210 0.0673 0.092 Uiso calc R 1 . .
    C C22 1.3470(4) -0.2560(3) 0.1400(4) 0.0783(13) Uani d . 1 . .
    H H22 1.3920 -0.3065 0.1123 0.094 Uiso calc R 1 . .
    C C23 1.3819(3) -0.2328(3) 0.2078(3) 0.0695(12) Uani d . 1 . .
    H H23 1.4508 -0.2678 0.2259 0.083 Uiso calc R 1 . .
    C C24 1.3166(3) -0.1586(3) 0.2491(3) 0.0558(9) Uani d . 1 . .
    H H24 1.3407 -0.1443 0.2959 0.067 Uiso calc R 1 . .
    C C25 0.9335(3) 0.3197(3) 0.1655(3) 0.0564(9) Uani d . 1 . .
    H H25A 0.9496 0.3119 0.2287 0.068 Uiso calc R 1 . .
    H H25B 0.8764 0.3847 0.1444 0.068 Uiso calc R 1 . .
    C C26 1.0301(4) 0.3184(4) 0.0966(4) 0.0884(15) Uani d . 1 . .
    H H26A 1.0248 0.3888 0.0546 0.106 Uiso calc R 1 . .
    H H26B 1.0934 0.2921 0.1308 0.106 Uiso calc R 1 . .
    C C27 1.0343(3) 0.2479(4) 0.0412(3) 0.0712(12) Uani d . 1 . .
    H H27A 1.1048 0.1988 0.0386 0.085 Uiso calc R 1 . .
    H H27B 1.0150 0.2886 -0.0232 0.085 Uiso calc R 1 . .
    C C28 0.9561(3) 0.1901(3) 0.0928(2) 0.0475(8) Uani d . 1 . .
    C C29 -0.2518(2) 0.5753(3) 0.2061(2) 0.0485(8) Uani d . 1 . .
    C C30 -0.2560(3) 0.5056(3) 0.2951(3) 0.0528(9) Uani d . 1 . .
    H H30 -0.3141 0.4813 0.3177 0.063 Uiso calc R 1 . .
    C C31 -0.1722(3) 0.4724(2) 0.3505(2) 0.0483(8) Uani d . 1 . .
    H H31 -0.1750 0.4265 0.4117 0.058 Uiso calc R 1 . .
    C C32 -0.0837(2) 0.5060(2) 0.3171(2) 0.0404(7) Uani d . 1 . .
    C C33 -0.0809(3) 0.5730(3) 0.2250(3) 0.0583(9) Uani d . 1 . .
    H H33 -0.0210 0.5939 0.2002 0.070 Uiso calc R 1 . .
    C C34 -0.1656(3) 0.6091(3) 0.1698(3) 0.0630(10) Uani d . 1 . .
    H H34 -0.1640 0.6556 0.1088 0.076 Uiso calc R 1 . .
    C C35 0.0048(2) 0.4706(2) 0.3819(2) 0.0433(7) Uani d . 1 . .
    H H35 -0.0272 0.4730 0.4455 0.052 Uiso calc R 1 . .
    C C36 0.0762(2) 0.3586(2) 0.3899(2) 0.0422(7) Uani d . 1 . .
    H H36A 0.1121 0.3552 0.3284 0.051 Uiso calc R 1 . .
    H H36B 0.0338 0.3111 0.4095 0.051 Uiso calc R 1 . .
    C C37 0.1584(2) 0.3241(2) 0.4628(2) 0.0368(7) Uani d . 1 . .
    H H37 0.1205 0.3172 0.5258 0.044 Uiso calc R 1 . .
    C C38 0.2140(2) 0.4068(2) 0.4446(2) 0.0340(6) Uani d . 1 . .
    C C39 0.1663(3) 0.5109(2) 0.3872(2) 0.0411(7) Uani d . 1 . .
    C C40 0.2179(3) 0.5872(2) 0.3665(2) 0.0515(9) Uani d . 1 . .
    H H40 0.1864 0.6553 0.3287 0.062 Uiso calc R 1 . .
    C C41 0.3136(3) 0.5631(3) 0.4009(3) 0.0518(8) Uani d . 1 . .
    H H41 0.3474 0.6143 0.3851 0.062 Uiso calc R 1 . .
    C C42 0.3605(3) 0.4633(3) 0.4591(2) 0.0472(8) Uani d . 1 . .
    H H42 0.4249 0.4477 0.4833 0.057 Uiso calc R 1 . .
    C C43 0.3107(2) 0.3856(2) 0.4816(2) 0.0375(7) Uani d . 1 . .
    C C44 0.3630(2) 0.2837(2) 0.5516(2) 0.0379(7) Uani d . 1 . .
    C C45 0.3240(2) 0.2333(2) 0.6422(2) 0.0426(7) Uani d . 1 . .
    H H45 0.2557 0.2527 0.6699 0.051 Uiso calc R 1 . .
    C C46 0.4071(3) 0.1506(2) 0.6807(2) 0.0443(7) Uani d . 1 . .
    C C47 0.4233(3) 0.0707(3) 0.7737(3) 0.0532(9) Uani d . 1 . .
    C C48 0.3381(4) 0.0623(4) 0.8380(3) 0.0809(13) Uani d . 1 . .
    H H48 0.2702 0.1046 0.8209 0.097 Uiso calc R 1 . .
    C C49 0.3530(5) -0.0096(5) 0.9289(4) 0.0997(17) Uani d . 1 . .
    H H49 0.2951 -0.0155 0.9720 0.120 Uiso calc R 1 . .
    C C50 0.4522(5) -0.0710(4) 0.9544(4) 0.0913(16) Uani d . 1 . .
    H H50 0.4618 -0.1184 1.0151 0.110 Uiso calc R 1 . .
    C C51 0.5376(5) -0.0636(3) 0.8917(4) 0.0815(14) Uani d . 1 . .
    H H51 0.6052 -0.1052 0.9098 0.098 Uiso calc R 1 . .
    C C52 0.5234(3) 0.0061(3) 0.8010(3) 0.0646(10) Uani d . 1 . .
    H H52 0.5817 0.0097 0.7578 0.077 Uiso calc R 1 . .
    C C53 0.3095(3) 0.2023(3) 0.3841(3) 0.0539(9) Uani d . 1 . .
    H H53A 0.3517 0.2498 0.3662 0.065 Uiso calc R 1 . .
    H H53B 0.2747 0.2113 0.3292 0.065 Uiso calc R 1 . .
    C C54 0.3765(4) 0.0892(3) 0.4239(3) 0.0801(13) Uani d . 1 . .
    H H54A 0.3990 0.0543 0.3749 0.096 Uiso calc R 1 . .
    H H54B 0.4386 0.0859 0.4503 0.096 Uiso calc R 1 . .
    C C55 0.3063(3) 0.0394(3) 0.4998(3) 0.0656(11) Uani d . 1 . .
    H H55A 0.3457 -0.0095 0.5539 0.079 Uiso calc R 1 . .
    H H55B 0.2745 0.0018 0.4759 0.079 Uiso calc R 1 . .
    C C56 0.2227(3) 0.1298(2) 0.5272(3) 0.0484(8) Uani d . 1 . .
    O O1W 0.0770(3) 0.0833(3) 0.9068(2) 0.0812(9) Uani d . 1 . .
    H H1WA 0.034(5) 0.092(5) 0.953(5) 0.13(2) Uiso d . 1 . .
    H H1WB 0.077(5) 0.012(6) 0.904(5) 0.16(3) Uiso d . 1 . .
    O O2W 0.0413(3) 0.2325(2) 0.7199(3) 0.1003(13) Uani d . 1 . .
    H H2WA 0.050(4) 0.194(4) 0.773(4) 0.092(18) Uiso d . 1 . .
    H H2WB 0.071(6) 0.191(6) 0.676(6) 0.17(3) Uiso d . 1 . .
loop_
    _atom_site_aniso_label
    _atom_site_aniso_U_11
    _atom_site_aniso_U_22
    _atom_site_aniso_U_33
    _atom_site_aniso_U_12
    _atom_site_aniso_U_13
    _atom_site_aniso_U_23
    O1 0.112(3) 0.108(3) 0.223(6) 0.031(3) -0.097(4) -0.061(3)
    O2 0.110(3) 0.141(4) 0.199(5) -0.002(3) -0.100(3) -0.059(4)
    O3 0.0358(12) 0.0650(15) 0.0817(18) -0.0172(11) 0.0031(12) -0.0290(14)
    O4 0.0702(17) 0.0703(17) 0.0508(15) -0.0192(13) 0.0074(12) -0.0327(13)
    O5 0.066(2) 0.099(3) 0.153(4) -0.0306(19) -0.044(2) -0.009(2)
    O6 0.094(2) 0.085(2) 0.093(2) -0.0120(18) -0.047(2) 0.0057(19)
    O7 0.0827(19) 0.0509(14) 0.0628(17) -0.0323(13) 0.0064(15) -0.0031(12)
    O8 0.0400(12) 0.0549(14) 0.0518(14) -0.0061(10) -0.0069(11) -0.0043(11)
    N1 0.064(2) 0.083(3) 0.102(3) -0.009(2) -0.037(2) -0.018(2)
    N2 0.0372(15) 0.0636(17) 0.0402(15) -0.0123(13) 0.0027(13) -0.0208(13)
    N3 0.0425(16) 0.0625(18) 0.077(2) -0.0169(14) -0.0022(15) -0.0299(16)
    N4 0.0400(14) 0.0430(13) 0.0326(13) -0.0107(11) 0.0035(11) -0.0093(11)
    N5 0.0507(19) 0.063(2) 0.078(2) -0.0022(16) -0.0216(17) -0.0137(18)
    N6 0.0608(19) 0.0260(13) 0.071(2) -0.0093(13) -0.0264(16) 0.0001(13)
    N7 0.0441(14) 0.0292(12) 0.0431(14) -0.0093(10) -0.0047(11) -0.0081(10)
    N8 0.0393(15) 0.0532(16) 0.0481(16) -0.0086(12) -0.0032(12) -0.0052(13)
    C1 0.0437(19) 0.066(2) 0.068(2) -0.0122(17) -0.0178(18) -0.0163(19)
    C2 0.054(2) 0.057(2) 0.068(3) -0.0062(17) -0.0077(19) -0.0221(19)
    C3 0.052(2) 0.060(2) 0.054(2) -0.0148(17) -0.0061(16) -0.0252(17)
    C4 0.0364(16) 0.0546(19) 0.0473(18) -0.0152(14) -0.0011(14) -0.0204(15)
    C5 0.069(3) 0.072(3) 0.098(3) 0.001(2) -0.033(2) -0.046(2)
    C6 0.077(3) 0.087(3) 0.112(4) -0.006(2) -0.047(3) -0.050(3)
    C7 0.0393(17) 0.0489(17) 0.0470(18) -0.0125(14) -0.0029(14) -0.0178(14)
    C8 0.0408(17) 0.0587(19) 0.0368(17) -0.0098(15) -0.0060(13) -0.0163(15)
    C9 0.0369(16) 0.0419(15) 0.0348(16) -0.0123(12) 0.0016(12) -0.0121(12)
    C10 0.0404(16) 0.0344(14) 0.0307(15) -0.0147(12) -0.0011(12) -0.0069(11)
    C11 0.0413(16) 0.0367(14) 0.0335(15) -0.0160(12) 0.0009(12) -0.0073(12)
    C12 0.0503(19) 0.0446(16) 0.0335(16) -0.0141(14) 0.0039(14) -0.0121(13)
    C13 0.066(2) 0.0429(16) 0.0297(16) -0.0169(15) -0.0071(15) -0.0079(13)
    C14 0.0485(18) 0.0425(16) 0.0410(18) -0.0125(14) -0.0126(14) -0.0048(14)
    C15 0.0404(16) 0.0351(14) 0.0370(16) -0.0137(12) -0.0031(13) -0.0066(12)
    C16 0.0377(16) 0.0418(16) 0.0365(16) -0.0131(13) -0.0073(13) -0.0029(13)
    C17 0.0363(16) 0.0426(16) 0.0395(17) -0.0122(13) -0.0060(13) -0.0058(13)
    C18 0.0384(16) 0.0425(16) 0.0430(18) -0.0136(13) -0.0056(13) -0.0045(13)
    C19 0.0409(17) 0.0422(16) 0.0453(19) -0.0103(14) 0.0038(14) -0.0035(14)
    C20 0.055(2) 0.062(2) 0.062(2) -0.0146(18) -0.0012(18) -0.0163(19)
    C21 0.091(3) 0.072(3) 0.070(3) -0.028(2) 0.009(2) -0.030(2)
    C22 0.075(3) 0.057(2) 0.088(3) -0.014(2) 0.025(3) -0.026(2)
    C23 0.046(2) 0.058(2) 0.079(3) -0.0073(17) 0.011(2) -0.007(2)
    C24 0.0414(18) 0.0536(19) 0.058(2) -0.0124(15) 0.0034(16) -0.0050(16)
    C25 0.064(2) 0.0487(19) 0.054(2) -0.0239(17) 0.0065(17) -0.0111(16)
    C26 0.085(3) 0.094(3) 0.092(3) -0.054(3) 0.028(3) -0.026(3)
    C27 0.066(3) 0.082(3) 0.055(2) -0.028(2) 0.0201(19) -0.014(2)
    C28 0.0420(17) 0.0532(19) 0.0345(17) -0.0055(14) -0.0004(14) -0.0080(14)
    C29 0.0374(17) 0.0462(17) 0.053(2) -0.0043(14) -0.0078(15) -0.0109(15)
    C30 0.0391(18) 0.0516(19) 0.063(2) -0.0141(15) 0.0049(16) -0.0160(17)
    C31 0.0485(19) 0.0426(17) 0.0433(18) -0.0126(14) -0.0006(15) -0.0028(14)
    C32 0.0384(16) 0.0337(14) 0.0409(17) -0.0032(12) -0.0028(13) -0.0091(12)
    C33 0.0453(19) 0.072(2) 0.047(2) -0.0236(17) -0.0020(16) 0.0013(17)
    C34 0.058(2) 0.071(2) 0.041(2) -0.0227(19) -0.0103(17) 0.0115(17)
    C35 0.0453(18) 0.0355(15) 0.0422(17) -0.0048(13) -0.0077(14) -0.0083(13)
    C36 0.0415(17) 0.0330(14) 0.0496(19) -0.0109(12) -0.0063(14) -0.0084(13)
    C37 0.0369(15) 0.0288(13) 0.0393(16) -0.0077(11) 0.0008(12) -0.0080(12)
    C38 0.0372(15) 0.0289(13) 0.0346(15) -0.0093(11) 0.0011(12) -0.0107(11)
    C39 0.0509(18) 0.0309(14) 0.0405(17) -0.0116(13) -0.0046(14) -0.0098(12)
    C40 0.073(2) 0.0301(15) 0.049(2) -0.0182(15) -0.0061(17) -0.0053(13)
    C41 0.066(2) 0.0447(18) 0.054(2) -0.0321(17) 0.0001(17) -0.0122(15)
    C42 0.0481(18) 0.0510(18) 0.0490(19) -0.0236(15) -0.0006(15) -0.0159(15)
    C43 0.0403(16) 0.0349(14) 0.0363(16) -0.0123(12) 0.0033(13) -0.0119(12)
    C44 0.0344(15) 0.0398(15) 0.0414(17) -0.0125(12) -0.0012(13) -0.0139(13)
    C45 0.0382(16) 0.0457(17) 0.0423(17) -0.0137(13) -0.0010(13) -0.0113(14)
    C46 0.0464(18) 0.0449(17) 0.0445(18) -0.0192(14) -0.0052(14) -0.0109(14)
    C47 0.063(2) 0.0492(18) 0.049(2) -0.0230(17) -0.0108(17) -0.0072(15)
    C48 0.076(3) 0.083(3) 0.064(3) -0.026(2) 0.003(2) 0.001(2)
    C49 0.111(4) 0.105(4) 0.063(3) -0.044(3) 0.009(3) 0.003(3)
    C50 0.135(5) 0.076(3) 0.058(3) -0.040(3) -0.026(3) 0.004(2)
    C51 0.108(4) 0.060(2) 0.077(3) -0.029(2) -0.042(3) 0.000(2)
    C52 0.077(3) 0.050(2) 0.065(2) -0.0218(19) -0.024(2) -0.0033(18)
    C53 0.057(2) 0.0459(18) 0.056(2) -0.0086(15) 0.0027(17) -0.0228(16)
    C54 0.081(3) 0.049(2) 0.092(3) 0.007(2) -0.002(3) -0.030(2)
    C55 0.075(3) 0.0348(17) 0.082(3) -0.0026(17) -0.024(2) -0.0159(18)
    C56 0.059(2) 0.0346(16) 0.053(2) -0.0185(15) -0.0155(17) -0.0050(14)
    O1W 0.082(2) 0.093(2) 0.066(2) -0.0288(18) 0.0151(17) -0.0289(17)
    O2W 0.129(3) 0.0466(16) 0.083(3) -0.0045(17) 0.016(2) -0.0025(17)
_geom_special_details
;
All s.u.'s (except the s.u. in the dihedral angle between two l.s. planes) are
estimated using the full covariance matrix. The cell s.u.'s are taken into
account individually in the estimation of s.u.'s in distances, angles and
torsion angles; correlations between s.u.'s in cell parameters are only used
when they are defined by crystal symmetry. An approximate (isotropic)
treatment of cell s.u.'s is used for estimating s.u.'s involving l.s. planes.
;
loop_
    _geom_bond_atom_site_label_1
    _geom_bond_atom_site_label_2
    _geom_bond_site_symmetry_2
    _geom_bond_distance
    _geom_bond_publ_flag
    O1 N1 . 1.191(5) ?
    O2 N1 . 1.217(6) ?
    O3 C18 . 1.357(4) ?
    O3 N3 . 1.416(4) ?
    O4 C28 . 1.228(4) ?
    O5 N5 . 1.212(5) ?
    O6 N5 . 1.217(5) ?
    O7 C56 . 1.225(4) ?
    O8 C46 . 1.358(4) ?
    O8 N8 . 1.416(4) ?
    N1 C1 . 1.469(5) ?
    N2 C11 . 1.399(4) ?
    N2 C7 . 1.449(4) ?
    N2 H2N . 0.82(4) ?
    N3 C16 . 1.311(4) ?
    N4 C28 . 1.345(4) ?
    N4 C25 . 1.463(4) ?
    N4 C9 . 1.470(4) ?
    N5 C29 . 1.472(5) ?
    N6 C39 . 1.378(4) ?
    N6 C35 . 1.446(4) ?
    N6 H6N . 0.83(4) ?
    N7 C56 . 1.346(4) ?
    N7 C53 . 1.461(4) ?
    N7 C37 . 1.468(3) ?
    N8 C44 . 1.312(4) ?
    C1 C2 . 1.360(5) ?
    C1 C6 . 1.384(6) ?
    C2 C3 . 1.388(5) ?
    C2 H2 . 0.9300 ?
    C3 C4 . 1.376(5) ?
    C3 H3 . 0.9300 ?
    C4 C5 . 1.382(5) ?
    C4 C7 . 1.519(5) ?
    C5 C6 . 1.372(6) ?
    C5 H5 . 0.9300 ?
    C6 H6 . 0.9300 ?
    C7 C8 . 1.526(4) ?
    C7 H7 . 0.9800 ?
    C8 C9 . 1.533(4) ?
    C8 H8A . 0.9700 ?
    C8 H8B . 0.9700 ?
    C9 C10 . 1.527(4) ?
    C9 H9 . 0.9800 ?
    C10 C15 . 1.405(4) ?
    C10 C11 . 1.409(4) ?
    C11 C12 . 1.402(4) ?
    C12 C13 . 1.376(5) ?
    C12 H12 . 0.9300 ?
    C13 C14 . 1.385(5) ?
    C13 H13 . 0.9300 ?
    C14 C15 . 1.395(5) ?
    C14 H14 . 0.9300 ?
    C15 C16 . 1.493(4) ?
    C16 C17 . 1.407(4) ?
    C17 C18 . 1.340(4) ?
    C17 H17 . 0.9300 ?
    C18 C19 . 1.466(5) ?
    C19 C20 . 1.377(5) ?
    C19 C24 . 1.398(5) ?
    C20 C21 . 1.392(6) ?
    C20 H20 . 0.9300 ?
    C21 C22 . 1.384(7) ?
    C21 H21 . 0.9300 ?
    C22 C23 . 1.368(7) ?
    C22 H22 . 0.9300 ?
    C23 C24 . 1.369(6) ?
    C23 H23 . 0.9300 ?
    C24 H24 . 0.9300 ?
    C25 C26 . 1.511(5) ?
    C25 H25A . 0.9700 ?
    C25 H25B . 0.9700 ?
    C26 C27 . 1.483(7) ?
    C26 H26A . 0.9700 ?
    C26 H26B . 0.9700 ?
    C27 C28 . 1.505(5) ?
    C27 H27A . 0.9700 ?
    C27 H27B . 0.9700 ?
    C29 C34 . 1.365(5) ?
    C29 C30 . 1.370(5) ?
    C30 C31 . 1.377(5) ?
    C30 H30 . 0.9300 ?
    C31 C32 . 1.388(5) ?
    C31 H31 . 0.9300 ?
    C32 C33 . 1.387(5) ?
    C32 C35 . 1.515(5) ?
    C33 C34 . 1.381(5) ?
    C33 H33 . 0.9300 ?
    C34 H34 . 0.9300 ?
    C35 C36 . 1.523(4) ?
    C35 H35 . 0.9800 ?
    C36 C37 . 1.538(4) ?
    C36 H36A . 0.9700 ?
    C36 H36B . 0.9700 ?
    C37 C38 . 1.529(4) ?
    C37 H37 . 0.9800 ?
    C38 C43 . 1.407(4) ?
    C38 C39 . 1.420(4) ?
    C39 C40 . 1.404(5) ?
    C40 C41 . 1.368(5) ?
    C40 H40 . 0.9300 ?
    C41 C42 . 1.380(5) ?
    C41 H41 . 0.9300 ?
    C42 C43 . 1.401(4) ?
    C42 H42 . 0.9300 ?
    C43 C44 . 1.490(4) ?
    C44 C45 . 1.407(4) ?
    C45 C46 . 1.352(4) ?
    C45 H45 . 0.9300 ?
    C46 C47 . 1.464(5) ?
    C47 C48 . 1.373(6) ?
    C47 C52 . 1.386(5) ?
    C48 C49 . 1.396(7) ?
    C48 H48 . 0.9300 ?
    C49 C50 . 1.360(8) ?
    C49 H49 . 0.9300 ?
    C50 C51 . 1.360(7) ?
    C50 H50 . 0.9300 ?
    C51 C52 . 1.383(6) ?
    C51 H51 . 0.9300 ?
    C52 H52 . 0.9300 ?
    C53 C54 . 1.512(5) ?
    C53 H53A . 0.9700 ?
    C53 H53B . 0.9700 ?
    C54 C55 . 1.492(6) ?
    C54 H54A . 0.9700 ?
    C54 H54B . 0.9700 ?
    C55 C56 . 1.509(5) ?
    C55 H55A . 0.9700 ?
    C55 H55B . 0.9700 ?
    O1W H1WA . 0.83(7) ?
    O1W H1WB . 1.02(8) ?
    O2W H2WA . 0.80(6) ?
    O2W H2WB . 0.98(8) ?
loop_
    _geom_angle_atom_site_label_1
    _geom_angle_atom_site_label_2
    _geom_angle_atom_site_label_3
    _geom_angle_site_symmetry_1
    _geom_angle_site_symmetry_3
    _geom_angle
    _geom_angle_publ_flag
    C18 O3 N3 . . 108.5(2) ?
    C46 O8 N8 . . 108.4(2) ?
    O1 N1 O2 . . 121.6(4) ?
    O1 N1 C1 . . 119.3(4) ?
    O2 N1 C1 . . 119.0(4) ?
    C11 N2 C7 . . 118.4(3) ?
    C11 N2 H2N . . 107(3) ?
    C7 N2 H2N . . 117(3) ?
    C16 N3 O3 . . 105.1(3) ?
    C28 N4 C25 . . 113.5(3) ?
    C28 N4 C9 . . 122.3(3) ?
    C25 N4 C9 . . 123.6(2) ?
    O5 N5 O6 . . 123.6(4) ?
    O5 N5 C29 . . 118.5(3) ?
    O6 N5 C29 . . 117.8(4) ?
    C39 N6 C35 . . 121.3(3) ?
    C39 N6 H6N . . 116(3) ?
    C35 N6 H6N . . 117(3) ?
    C56 N7 C53 . . 112.7(3) ?
    C56 N7 C37 . . 123.1(3) ?
    C53 N7 C37 . . 122.9(2) ?
    C44 N8 O8 . . 105.4(2) ?
    C2 C1 C6 . . 121.4(4) ?
    C2 C1 N1 . . 119.5(4) ?
    C6 C1 N1 . . 119.1(4) ?
    C1 C2 C3 . . 119.3(3) ?
    C1 C2 H2 . . 120.4 ?
    C3 C2 H2 . . 120.4 ?
    C4 C3 C2 . . 120.7(3) ?
    C4 C3 H3 . . 119.7 ?
    C2 C3 H3 . . 119.7 ?
    C3 C4 C5 . . 118.5(3) ?
    C3 C4 C7 . . 122.8(3) ?
    C5 C4 C7 . . 118.7(3) ?
    C6 C5 C4 . . 121.7(4) ?
    C6 C5 H5 . . 119.1 ?
    C4 C5 H5 . . 119.1 ?
    C5 C6 C1 . . 118.3(4) ?
    C5 C6 H6 . . 120.9 ?
    C1 C6 H6 . . 120.9 ?
    N2 C7 C4 . . 111.8(3) ?
    N2 C7 C8 . . 107.4(3) ?
    C4 C7 C8 . . 110.6(3) ?
    N2 C7 H7 . . 109.0 ?
    C4 C7 H7 . . 109.0 ?
    C8 C7 H7 . . 109.0 ?
    C7 C8 C9 . . 111.2(3) ?
    C7 C8 H8A . . 109.4 ?
    C9 C8 H8A . . 109.4 ?
    C7 C8 H8B . . 109.4 ?
    C9 C8 H8B . . 109.4 ?
    H8A C8 H8B . . 108.0 ?
    N4 C9 C10 . . 111.4(2) ?
    N4 C9 C8 . . 109.1(2) ?
    C10 C9 C8 . . 111.8(2) ?
    N4 C9 H9 . . 108.1 ?
    C10 C9 H9 . . 108.1 ?
    C8 C9 H9 . . 108.1 ?
    C15 C10 C11 . . 118.4(3) ?
    C15 C10 C9 . . 122.4(3) ?
    C11 C10 C9 . . 119.1(3) ?
    N2 C11 C12 . . 118.0(3) ?
    N2 C11 C10 . . 122.3(3) ?
    C12 C11 C10 . . 119.7(3) ?
    C13 C12 C11 . . 120.8(3) ?
    C13 C12 H12 . . 119.6 ?
    C11 C12 H12 . . 119.6 ?
    C12 C13 C14 . . 120.2(3) ?
    C12 C13 H13 . . 119.9 ?
    C14 C13 H13 . . 119.9 ?
    C13 C14 C15 . . 119.9(3) ?
    C13 C14 H14 . . 120.1 ?
    C15 C14 H14 . . 120.1 ?
    C14 C15 C10 . . 120.8(3) ?
    C14 C15 C16 . . 117.8(3) ?
    C10 C15 C16 . . 121.4(3) ?
    N3 C16 C17 . . 111.6(3) ?
    N3 C16 C15 . . 118.9(3) ?
    C17 C16 C15 . . 129.2(3) ?
    C18 C17 C16 . . 105.6(3) ?
    C18 C17 H17 . . 127.2 ?
    C16 C17 H17 . . 127.2 ?
    C17 C18 O3 . . 109.2(3) ?
    C17 C18 C19 . . 133.9(3) ?
    O3 C18 C19 . . 116.8(3) ?
    C20 C19 C24 . . 119.4(3) ?
    C20 C19 C18 . . 119.9(3) ?
    C24 C19 C18 . . 120.7(3) ?
    C19 C20 C21 . . 120.0(4) ?
    C19 C20 H20 . . 120.0 ?
    C21 C20 H20 . . 120.0 ?
    C22 C21 C20 . . 119.8(4) ?
    C22 C21 H21 . . 120.1 ?
    C20 C21 H21 . . 120.1 ?
    C23 C22 C21 . . 120.0(4) ?
    C23 C22 H22 . . 120.0 ?
    C21 C22 H22 . . 120.0 ?
    C22 C23 C24 . . 120.6(4) ?
    C22 C23 H23 . . 119.7 ?
    C24 C23 H23 . . 119.7 ?
    C23 C24 C19 . . 120.1(4) ?
    C23 C24 H24 . . 119.9 ?
    C19 C24 H24 . . 119.9 ?
    N4 C25 C26 . . 103.4(3) ?
    N4 C25 H25A . . 111.1 ?
    C26 C25 H25A . . 111.1 ?
    N4 C25 H25B . . 111.1 ?
    C26 C25 H25B . . 111.1 ?
    H25A C25 H25B . . 109.0 ?
    C27 C26 C25 . . 106.8(3) ?
    C27 C26 H26A . . 110.4 ?
    C25 C26 H26A . . 110.4 ?
    C27 C26 H26B . . 110.4 ?
    C25 C26 H26B . . 110.4 ?
    H26A C26 H26B . . 108.6 ?
    C26 C27 C28 . . 105.7(3) ?
    C26 C27 H27A . . 110.6 ?
    C28 C27 H27A . . 110.6 ?
    C26 C27 H27B . . 110.6 ?
    C28 C27 H27B . . 110.6 ?
    H27A C27 H27B . . 108.7 ?
    O4 C28 N4 . . 125.6(3) ?
    O4 C28 C27 . . 126.2(3) ?
    N4 C28 C27 . . 108.2(3) ?
    C34 C29 C30 . . 122.0(3) ?
    C34 C29 N5 . . 118.2(3) ?
    C30 C29 N5 . . 119.8(3) ?
    C29 C30 C31 . . 118.5(3) ?
    C29 C30 H30 . . 120.7 ?
    C31 C30 H30 . . 120.7 ?
    C30 C31 C32 . . 121.5(3) ?
    C30 C31 H31 . . 119.3 ?
    C32 C31 H31 . . 119.3 ?
    C33 C32 C31 . . 118.0(3) ?
    C33 C32 C35 . . 122.4(3) ?
    C31 C32 C35 . . 119.6(3) ?
    C34 C33 C32 . . 121.0(3) ?
    C34 C33 H33 . . 119.5 ?
    C32 C33 H33 . . 119.5 ?
    C29 C34 C33 . . 118.9(3) ?
    C29 C34 H34 . . 120.5 ?
    C33 C34 H34 . . 120.5 ?
    N6 C35 C32 . . 111.8(3) ?
    N6 C35 C36 . . 107.9(3) ?
    C32 C35 C36 . . 112.7(3) ?
    N6 C35 H35 . . 108.1 ?
    C32 C35 H35 . . 108.1 ?
    C36 C35 H35 . . 108.1 ?
    C35 C36 C37 . . 110.2(3) ?
    C35 C36 H36A . . 109.6 ?
    C37 C36 H36A . . 109.6 ?
    C35 C36 H36B . . 109.6 ?
    C37 C36 H36B . . 109.6 ?
    H36A C36 H36B . . 108.1 ?
    N7 C37 C38 . . 112.6(2) ?
    N7 C37 C36 . . 109.7(2) ?
    C38 C37 C36 . . 111.5(2) ?
    N7 C37 H37 . . 107.6 ?
    C38 C37 H37 . . 107.6 ?
    C36 C37 H37 . . 107.6 ?
    C43 C38 C39 . . 117.7(3) ?
    C43 C38 C37 . . 123.6(2) ?
    C39 C38 C37 . . 118.7(3) ?
    N6 C39 C40 . . 118.8(3) ?
    N6 C39 C38 . . 121.5(3) ?
    C40 C39 C38 . . 119.7(3) ?
    C41 C40 C39 . . 121.1(3) ?
    C41 C40 H40 . . 119.4 ?
    C39 C40 H40 . . 119.4 ?
    C40 C41 C42 . . 120.4(3) ?
    C40 C41 H41 . . 119.8 ?
    C42 C41 H41 . . 119.8 ?
    C41 C42 C43 . . 119.9(3) ?
    C41 C42 H42 . . 120.1 ?
    C43 C42 H42 . . 120.1 ?
    C42 C43 C38 . . 121.2(3) ?
    C42 C43 C44 . . 115.5(3) ?
    C38 C43 C44 . . 123.2(3) ?
    N8 C44 C45 . . 111.6(3) ?
    N8 C44 C43 . . 118.7(3) ?
    C45 C44 C43 . . 129.3(3) ?
    C46 C45 C44 . . 105.4(3) ?
    C46 C45 H45 . . 127.3 ?
    C44 C45 H45 . . 127.3 ?
    C45 C46 O8 . . 109.1(3) ?
    C45 C46 C47 . . 134.1(3) ?
    O8 C46 C47 . . 116.7(3) ?
    C48 C47 C52 . . 118.6(4) ?
    C48 C47 C46 . . 119.5(4) ?
    C52 C47 C46 . . 121.8(3) ?
    C47 C48 C49 . . 120.1(5) ?
    C47 C48 H48 . . 119.9 ?
    C49 C48 H48 . . 119.9 ?
    C50 C49 C48 . . 120.1(5) ?
    C50 C49 H49 . . 120.0 ?
    C48 C49 H49 . . 120.0 ?
    C51 C50 C49 . . 120.6(4) ?
    C51 C50 H50 . . 119.7 ?
    C49 C50 H50 . . 119.7 ?
    C50 C51 C52 . . 119.8(5) ?
    C50 C51 H51 . . 120.1 ?
    C52 C51 H51 . . 120.1 ?
    C51 C52 C47 . . 120.8(4) ?
    C51 C52 H52 . . 119.6 ?
    C47 C52 H52 . . 119.6 ?
    N7 C53 C54 . . 102.8(3) ?
    N7 C53 H53A . . 111.2 ?
    C54 C53 H53A . . 111.2 ?
    N7 C53 H53B . . 111.2 ?
    C54 C53 H53B . . 111.2 ?
    H53A C53 H53B . . 109.1 ?
    C55 C54 C53 . . 104.9(3) ?
    C55 C54 H54A . . 110.8 ?
    C53 C54 H54A . . 110.8 ?
    C55 C54 H54B . . 110.8 ?
    C53 C54 H54B . . 110.8 ?
    H54A C54 H54B . . 108.8 ?
    C54 C55 C56 . . 105.0(3) ?
    C54 C55 H55A . . 110.8 ?
    C56 C55 H55A . . 110.8 ?
    C54 C55 H55B . . 110.8 ?
    C56 C55 H55B . . 110.8 ?
    H55A C55 H55B . . 108.8 ?
    O7 C56 N7 . . 125.6(3) ?
    O7 C56 C55 . . 126.5(3) ?
    N7 C56 C55 . . 107.9(3) ?
    H1WA O1W H1WB . . 102(6) ?
    H2WA O2W H2WB . . 108(6) ?
loop_
    _geom_torsion_atom_site_label_1
    _geom_torsion_atom_site_label_2
    _geom_torsion_atom_site_label_3
    _geom_torsion_atom_site_label_4
    _geom_torsion_site_symmetry_1
    _geom_torsion_site_symmetry_2
    _geom_torsion_site_symmetry_3
    _geom_torsion_site_symmetry_4
    _geom_torsion
    _geom_torsion_publ_flag
    C18 O3 N3 C16 . . . . -0.9(4) ?
    C46 O8 N8 C44 . . . . -0.3(3) ?
    O1 N1 C1 C2 . . . . 3.3(7) ?
    O2 N1 C1 C2 . . . . -179.0(5) ?
    O1 N1 C1 C6 . . . . -178.1(6) ?
    O2 N1 C1 C6 . . . . -0.4(7) ?
    C6 C1 C2 C3 . . . . 3.0(7) ?
    N1 C1 C2 C3 . . . . -178.4(4) ?
    C1 C2 C3 C4 . . . . -0.5(6) ?
    C2 C3 C4 C5 . . . . -2.6(6) ?
    C2 C3 C4 C7 . . . . 176.7(3) ?
    C3 C4 C5 C6 . . . . 3.3(7) ?
    C7 C4 C5 C6 . . . . -176.0(4) ?
    C4 C5 C6 C1 . . . . -0.9(8) ?
    C2 C1 C6 C5 . . . . -2.3(8) ?
    N1 C1 C6 C5 . . . . 179.1(5) ?
    C11 N2 C7 C4 . . . . -169.6(3) ?
    C11 N2 C7 C8 . . . . -48.1(4) ?
    C3 C4 C7 N2 . . . . 21.5(5) ?
    C5 C4 C7 N2 . . . . -159.1(4) ?
    C3 C4 C7 C8 . . . . -98.1(4) ?
    C5 C4 C7 C8 . . . . 81.2(4) ?
    N2 C7 C8 C9 . . . . 62.6(3) ?
    C4 C7 C8 C9 . . . . -175.2(3) ?
    C28 N4 C9 C10 . . . . 142.5(3) ?
    C25 N4 C9 C10 . . . . -46.8(4) ?
    C28 N4 C9 C8 . . . . -93.6(3) ?
    C25 N4 C9 C8 . . . . 77.1(4) ?
    C7 C8 C9 N4 . . . . -168.3(3) ?
    C7 C8 C9 C10 . . . . -44.7(4) ?
    N4 C9 C10 C15 . . . . -44.4(4) ?
    C8 C9 C10 C15 . . . . -166.7(3) ?
    N4 C9 C10 C11 . . . . 133.7(3) ?
    C8 C9 C10 C11 . . . . 11.4(4) ?
    C7 N2 C11 C12 . . . . -165.9(3) ?
    C7 N2 C11 C10 . . . . 15.5(4) ?
    C15 C10 C11 N2 . . . . -177.5(3) ?
    C9 C10 C11 N2 . . . . 4.4(4) ?
    C15 C10 C11 C12 . . . . 4.0(4) ?
    C9 C10 C11 C12 . . . . -174.1(3) ?
    N2 C11 C12 C13 . . . . -179.2(3) ?
    C10 C11 C12 C13 . . . . -0.6(4) ?
    C11 C12 C13 C14 . . . . -2.8(5) ?
    C12 C13 C14 C15 . . . . 2.7(5) ?
    C13 C14 C15 C10 . . . . 0.9(5) ?
    C13 C14 C15 C16 . . . . -176.8(3) ?
    C11 C10 C15 C14 . . . . -4.2(4) ?
    C9 C10 C15 C14 . . . . 173.9(3) ?
    C11 C10 C15 C16 . . . . 173.4(3) ?
    C9 C10 C15 C16 . . . . -8.5(4) ?
    O3 N3 C16 C17 . . . . 0.9(4) ?
    O3 N3 C16 C15 . . . . 175.7(3) ?
    C14 C15 C16 N3 . . . . -45.5(4) ?
    C10 C15 C16 N3 . . . . 136.9(3) ?
    C14 C15 C16 C17 . . . . 128.3(3) ?
    C10 C15 C16 C17 . . . . -49.4(4) ?
    N3 C16 C17 C18 . . . . -0.6(4) ?
    C15 C16 C17 C18 . . . . -174.7(3) ?
    C16 C17 C18 O3 . . . . 0.0(3) ?
    C16 C17 C18 C19 . . . . 178.8(3) ?
    N3 O3 C18 C17 . . . . 0.6(4) ?
    N3 O3 C18 C19 . . . . -178.4(3) ?
    C17 C18 C19 C20 . . . . 33.9(5) ?
    O3 C18 C19 C20 . . . . -147.4(3) ?
    C17 C18 C19 C24 . . . . -144.8(4) ?
    O3 C18 C19 C24 . . . . 33.9(4) ?
    C24 C19 C20 C21 . . . . -0.7(5) ?
    C18 C19 C20 C21 . . . . -179.4(3) ?
    C19 C20 C21 C22 . . . . -0.6(6) ?
    C20 C21 C22 C23 . . . . 1.0(6) ?
    C21 C22 C23 C24 . . . . -0.1(6) ?
    C22 C23 C24 C19 . . . . -1.2(6) ?
    C20 C19 C24 C23 . . . . 1.6(5) ?
    C18 C19 C24 C23 . . . . -179.7(3) ?
    C28 N4 C25 C26 . . . . -13.2(4) ?
    C9 N4 C25 C26 . . . . 175.3(3) ?
    N4 C25 C26 C27 . . . . 15.4(5) ?
    C25 C26 C27 C28 . . . . -12.7(5) ?
    C25 N4 C28 O4 . . . . -174.6(3) ?
    C9 N4 C28 O4 . . . . -3.0(5) ?
    C25 N4 C28 C27 . . . . 5.5(4) ?
    C9 N4 C28 C27 . . . . 177.1(3) ?
    C26 C27 C28 O4 . . . . -175.0(4) ?
    C26 C27 C28 N4 . . . . 4.8(5) ?
    O5 N5 C29 C34 . . . . 159.1(4) ?
    O6 N5 C29 C34 . . . . -23.9(5) ?
    O5 N5 C29 C30 . . . . -21.3(6) ?
    O6 N5 C29 C30 . . . . 155.7(4) ?
    C34 C29 C30 C31 . . . . 2.6(5) ?
    N5 C29 C30 C31 . . . . -176.9(3) ?
    C29 C30 C31 C32 . . . . -1.6(5) ?
    C30 C31 C32 C33 . . . . -1.1(5) ?
    C30 C31 C32 C35 . . . . 177.7(3) ?
    C31 C32 C33 C34 . . . . 2.9(6) ?
    C35 C32 C33 C34 . . . . -175.9(3) ?
    C30 C29 C34 C33 . . . . -0.9(6) ?
    N5 C29 C34 C33 . . . . 178.6(4) ?
    C32 C33 C34 C29 . . . . -1.9(6) ?
    C39 N6 C35 C32 . . . . -167.4(3) ?
    C39 N6 C35 C36 . . . . -42.9(4) ?
    C33 C32 C35 N6 . . . . 19.1(4) ?
    C31 C32 C35 N6 . . . . -159.7(3) ?
    C33 C32 C35 C36 . . . . -102.7(4) ?
    C31 C32 C35 C36 . . . . 78.6(4) ?
    N6 C35 C36 C37 . . . . 60.8(3) ?
    C32 C35 C36 C37 . . . . -175.3(2) ?
    C56 N7 C37 C38 . . . . 138.2(3) ?
    C53 N7 C37 C38 . . . . -55.9(4) ?
    C56 N7 C37 C36 . . . . -96.9(3) ?
    C53 N7 C37 C36 . . . . 68.9(4) ?
    C35 C36 C37 N7 . . . . -174.8(2) ?
    C35 C36 C37 C38 . . . . -49.4(3) ?
    N7 C37 C38 C43 . . . . -37.9(4) ?
    C36 C37 C38 C43 . . . . -161.7(3) ?
    N7 C37 C38 C39 . . . . 142.0(3) ?
    C36 C37 C38 C39 . . . . 18.2(4) ?
    C35 N6 C39 C40 . . . . -169.0(3) ?
    C35 N6 C39 C38 . . . . 11.7(5) ?
    C43 C38 C39 N6 . . . . -178.4(3) ?
    C37 C38 C39 N6 . . . . 1.7(4) ?
    C43 C38 C39 C40 . . . . 2.4(4) ?
    C37 C38 C39 C40 . . . . -177.5(3) ?
    N6 C39 C40 C41 . . . . -179.5(3) ?
    C38 C39 C40 C41 . . . . -0.2(5) ?
    C39 C40 C41 C42 . . . . -1.6(5) ?
    C40 C41 C42 C43 . . . . 1.2(5) ?
    C41 C42 C43 C38 . . . . 1.1(5) ?
    C41 C42 C43 C44 . . . . -174.8(3) ?
    C39 C38 C43 C42 . . . . -2.8(4) ?
    C37 C38 C43 C42 . . . . 177.1(3) ?
    C39 C38 C43 C44 . . . . 172.8(3) ?
    C37 C38 C43 C44 . . . . -7.3(4) ?
    O8 N8 C44 C45 . . . . 0.0(4) ?
    O8 N8 C44 C43 . . . . 173.6(3) ?
    C42 C43 C44 N8 . . . . -54.3(4) ?
    C38 C43 C44 N8 . . . . 129.9(3) ?
    C42 C43 C44 C45 . . . . 118.0(4) ?
    C38 C43 C44 C45 . . . . -57.8(5) ?
    N8 C44 C45 C46 . . . . 0.4(4) ?
    C43 C44 C45 C46 . . . . -172.4(3) ?
    C44 C45 C46 O8 . . . . -0.6(4) ?
    C44 C45 C46 C47 . . . . 175.6(4) ?
    N8 O8 C46 C45 . . . . 0.6(4) ?
    N8 O8 C46 C47 . . . . -176.3(3) ?
    C45 C46 C47 C48 . . . . 9.7(6) ?
    O8 C46 C47 C48 . . . . -174.3(4) ?
    C45 C46 C47 C52 . . . . -167.0(4) ?
    O8 C46 C47 C52 . . . . 8.9(5) ?
    C52 C47 C48 C49 . . . . 0.4(7) ?
    C46 C47 C48 C49 . . . . -176.5(4) ?
    C47 C48 C49 C50 . . . . 0.5(9) ?
    C48 C49 C50 C51 . . . . -0.4(9) ?
    C49 C50 C51 C52 . . . . -0.7(8) ?
    C50 C51 C52 C47 . . . . 1.7(7) ?
    C48 C47 C52 C51 . . . . -1.5(6) ?
    C46 C47 C52 C51 . . . . 175.3(4) ?
    C56 N7 C53 C54 . . . . -20.9(4) ?
    C37 N7 C53 C54 . . . . 172.0(3) ?
    N7 C53 C54 C55 . . . . 25.6(4) ?
    C53 C54 C55 C56 . . . . -22.0(5) ?
    C53 N7 C56 O7 . . . . -172.8(3) ?
    C37 N7 C56 O7 . . . . -5.7(5) ?
    C53 N7 C56 C55 . . . . 7.2(4) ?
    C37 N7 C56 C55 . . . . 174.3(3) ?
    C54 C55 C56 O7 . . . . -170.2(4) ?
    C54 C55 C56 N7 . . . . 9.8(4) ?
loop_
    _geom_hbond_atom_site_label_D
    _geom_hbond_atom_site_label_H
    _geom_hbond_atom_site_label_A
    _geom_hbond_site_symmetry_A
    _geom_hbond_distance_DH
    _geom_hbond_distance_HA
    _geom_hbond_distance_DA
    _geom_hbond_angle_DHA
    O1W H1WA O4 1_456 0.83(7) 2.07(7) 2.904(5) 173(6)
    O1W H1WB O4 2_656 1.03(8) 1.87(8) 2.877(5) 167(6)
    O2W H2WB O7 . 0.97(8) 1.80(9) 2.754(5) 165(8)
    N6 H6N O2W 2_566 0.83(4) 2.13(4) 2.958(5) 179(5)
    O2W H2WA O1W . 0.80(6) 2.09(6) 2.883(6) 175(6)
    C3 H3 N2 . 0.93 2.52 2.848(6) 101
    C9 H9 O4 . 0.98 2.50 2.857(4) 101
    C33 H33 N6 . 0.93 2.51 2.830(6) 100
    C37 H37 O7 . 0.98 2.49 2.872(4) 103
    C52 H52 O8 . 0.93 2.50 2.811(5) 100
data_global
_journal_date_recd_electronic     2010-12-06
_journal_date_accepted     2010-12-14
_journal_name_full     'Acta Crystallographica, Section E'
_journal_year     2011
_journal_volume     67
_journal_issue      1
_journal_page_first     o175
_journal_page_last     o176
_journal_paper_category     QO
_journal_coeditor_code     OM2389
_publ_contact_author_name     'Iv\'an Brito'
_publ_contact_author_address
;
Departamento de Qu\'imica
Facultad de Ciencias B\'asicas
Universidad de Antofagasta
Casilla 170
Antofagasta - Chile
;
_publ_contact_author_email     'ivanbritob@yahoo.com'
_publ_contact_author_fax     ' 56-55-637457'
_publ_contact_author_phone     ' 56-55-637814'
_publ_section_title
;\
1-[2-(4-Nitrophenyl)-5-(5-phenyl-1,2-oxazol-3-yl)-1,2,3,4-tetrahydroquinolin-4-\
yl]pyrrolidin-2-one monohydrate
;
loop_
    _publ_author_name
    _publ_author_address
    'Gutierrez, Margarita'
;
Instituto de Qu\'imica de Recursos Naturales, Universidad de Talca, Casilla 747,
Talca, Chile
;
    'Vallejos, Gabriel'
;
Instituto de Qu\'imica, Universidad Austral de Chile, Valdivia, Chile
;
    'Fern\'andez, Carlos'
;
Instituto de Qu\'imica de Recursos Naturales, Universidad de Talca, Casilla 747,
Talca, Chile
;
    'C\'ardenas, Alejandro'
;
Departamento de F\'isica
Facultad de Ciencias B\'asicas
Universidad de Antofagasta
Casilla 170
Antofagasta
Chile
;
    'Brito, Iv\'an'
;
Departamento de Qu\'imica
Facultad de Ciencias B\'asicas
Universidad de Antofagasta
Casilla 170
Antofagasta
Chile
;
