# Supplementary material for: 1-[2-(4-Nitro­phen­yl)-5-(5-phenyl-1,2-oxazol-3-yl)-1,2,3,4-tetra­hydro­quinolin-4-yl]pyrrolidin-2-one monohydrate
Source: Acta Crystallogr Sect E Struct Rep Online. 2010 Dec 18;67(Pt 1):o175–6. doi: 10.1107/S1600536810052463 (PMC3050245; doi:10.1107/S1600536810052463)
Supplement: Supplementary file 2 [file e-67-0o175-Isup2.hkl]

#
# h,k,l, Fc-squared, Fo-squared, sigma(Fo-squared) and status flag
#
data_I
_shelx_title ' Compound X'
_shelx_refln_list_code          4
_shelx_F_calc_maximum      124.06
_exptl_crystal_F_000      1048.00
_reflns_d_resolution_high  0.7656
 
loop_
 _symmetry_equiv_pos_as_xyz
 'x, y, z'
 '-x, -y, -z'
 
_cell_length_a    13.5160
_cell_length_b    14.1930
_cell_length_c    14.9870
_cell_angle_alpha  70.151
_cell_angle_beta   79.623
_cell_angle_gamma  69.700
 
_shelx_F_squared_multiplier     1.000
 
loop_
 _refln_index_h
 _refln_index_k
 _refln_index_l
 _refln_F_squared_calc
 _refln_F_squared_meas
 _refln_F_squared_sigma
 _refln_observed_status
   1   0   0     1113.86       -0.47      0.47 o
   2   0   0     1254.71     1313.65     19.93 o
   3   0   0     1379.08     1207.19     39.96 o
   4   0   0      503.02      514.56      8.51 o
   5   0   0      276.49      247.59      4.72 o
   6   0   0     1150.47     1323.63     20.01 o
   7   0   0     5227.80     5606.39     80.47 o
   8   0   0      409.35      438.24      8.37 o
   9   0   0      482.99      449.30      8.48 o
  10   0   0       60.39       71.81      3.81 o
  11   0   0      142.97      150.33      4.90 o
  12   0   0      189.05      198.05      7.73 o
  13   0   0      105.13      120.96      6.59 o
  14   0   0       17.01       10.81      5.34 o
  15   0   0       18.47       12.34      5.62 o
  16   0   0        0.02        0.78     12.71 o
 -16   1   0        0.10        7.15     11.09 o
 -15   1   0        4.40       15.50      5.51 o
 -14   1   0        1.10       -0.62      6.06 o
 -13   1   0       13.51       15.10      4.37 o
 -12   1   0      239.36      227.55      7.92 o
 -11   1   0       34.11       23.40      3.39 o
 -10   1   0      900.90      903.47     15.03 o
  -9   1   0       76.39       73.09      3.20 o
  -8   1   0      350.74      339.38      6.45 o
  -7   1   0      754.62      767.06     11.07 o
  -6   1   0        0.09        1.56      1.41 o
  -5   1   0      351.11      347.25      6.98 o
  -4   1   0        1.01        6.06      1.55 o
  -3   1   0      228.18      250.36      5.53 o
  -2   1   0      538.76      493.24     12.21 o
  -1   1   0       51.61       13.32      0.83 o
   0   1   0      144.19       -0.62      0.62 o
   1   1   0       39.32       -0.78      0.78 o
   2   1   0    15389.72    10830.82    340.78 o
   3   1   0     5577.41     5985.02    187.58 o
   4   1   0        0.13       -1.25      1.25 o
   5   1   0      634.19      625.43      9.37 o
   6   1   0       96.52      105.55      3.08 o
   7   1   0        2.25        8.62      1.55 o
   8   1   0        2.96        8.78      1.70 o
   9   1   0      504.66      463.18      8.08 o
  10   1   0      479.46      447.70     11.11 o
  11   1   0      136.72      130.21      5.14 o
  12   1   0        5.18       10.64      2.86 o
  13   1   0      187.80      151.25      7.69 o
  14   1   0       20.27       17.53      6.39 o
  15   1   0       27.57       35.99      6.59 o
  16   1   0        0.54       13.14      9.51 o
 -15   2   0       18.32       12.78      5.00 o
 -14   2   0        0.00        5.76      4.98 o
 -13   2   0        0.12        1.23      4.36 o
 -12   2   0       44.51       46.22      5.26 o
 -11   2   0      131.09      133.65      4.62 o
 -10   2   0      184.08      154.33      4.65 o
  -9   2   0      262.05      281.72      6.29 o
  -8   2   0      119.75      126.80      3.37 o
  -7   2   0       11.24       12.78      2.69 o
  -6   2   0      299.33      313.20      6.19 o
  -5   2   0     1111.52     1251.89     19.46 o
  -4   2   0      226.25      277.13      5.00 o
  -3   2   0     3085.84     3107.09     44.58 o
  -2   2   0      453.93      522.52     10.86 o
  -1   2   0      767.57      850.92     16.04 o
   0   2   0        3.77        2.33      0.77 o
   1   2   0     8289.53     5406.08    126.82 o
   2   2   0       26.41       45.55      2.36 o
   3   2   0      736.55      778.87     25.80 o
   4   2   0      232.83      287.21      5.51 o
   5   2   0      353.01      344.46      5.56 o
   6   2   0      464.39      551.48      8.22 o
   7   2   0      290.21      342.14      6.01 o
   8   2   0      578.42      549.14      8.78 o
   9   2   0      370.45      326.60      6.78 o
  10   2   0       57.57       57.75      3.80 o
  11   2   0      344.64      375.27     11.62 o
  12   2   0       79.71       79.85      4.01 o
  13   2   0        0.00        4.51      5.31 o
  14   2   0       61.78       53.28      6.56 o
  15   2   0        9.73       16.60      5.90 o
  16   2   0       24.90       20.35     13.76 o
 -15   3   0        4.54       14.06      6.09 o
 -14   3   0       22.00       22.79      5.25 o
 -13   3   0        0.09        4.51      4.20 o
 -12   3   0       11.57        7.36      4.81 o
 -11   3   0        2.43       -0.31      6.44 o
 -10   3   0      234.21      213.82      5.48 o
  -9   3   0       27.35       31.35      2.94 o
  -8   3   0       73.29       72.87      3.20 o
  -7   3   0      331.22      288.91      5.95 o
  -6   3   0      466.26      491.02      8.31 o
  -5   3   0      504.44      568.65      9.54 o
  -4   3   0      315.31      282.99      5.05 o
  -3   3   0     3166.32     3546.58     50.61 o
  -2   3   0       50.48       89.27      2.12 o
  -1   3   0     1493.58     1498.19     29.02 o
   3   3   0        1.53       14.53      2.00 o
   4   3   0      500.45      393.89      6.95 o
   5   3   0       35.74       43.38      1.81 o
   6   3   0      739.31      878.10     14.07 o
   7   3   0     2361.77     2466.84     37.24 o
   8   3   0        6.89        6.25      1.75 o
   9   3   0       46.42       42.24      2.44 o
  10   3   0       75.60       71.81      4.45 o
  11   3   0        7.69       19.35      4.06 o
  12   3   0     1081.22     1044.58     27.46 o
  13   3   0      181.49      132.79      6.62 o
  14   3   0       20.10       29.55      5.30 o
  15   3   0        0.49       27.04     13.12 o
  16   3   0       19.54       51.64     14.54 o
  17   3   0        4.94       -0.31     14.93 o
 -14   4   0        0.49        7.98      7.06 o
 -13   4   0        8.05        2.97      7.98 o
 -12   4   0        8.28       21.38      5.20 o
 -11   4   0       86.18       73.73      5.80 o
 -10   4   0      473.02      438.24      8.37 o
  -9   4   0      186.71      167.01      5.17 o
  -8   4   0     1031.32     1006.95     17.45 o
  -7   4   0      338.12      362.79      6.19 o
  -6   4   0      277.76      302.67      5.65 o
  -5   4   0      259.35      228.32      4.53 o
  -4   4   0      311.26      318.96      5.81 o
  -3   4   0     3592.48     3435.82     48.34 o
  -2   4   0      637.23      648.14     10.18 o
  -1   4   0      264.78      342.14      5.55 o
   0   4   0     3658.95     3519.84     50.42 o
   1   4   0     7940.01     8113.22    146.34 o
   2   4   0     6951.11     7518.87    138.72 o
   3   4   0     1771.19     1958.56     33.19 o
   4   4   0      165.76      204.78      5.01 o
   5   4   0     1075.31     1037.32     16.10 o
   6   4   0       91.35      123.16      3.33 o
   7   4   0      554.91      598.84     10.40 o
   8   4   0      123.77      104.26      3.06 o
   9   4   0       16.56       10.00      2.69 o
  10   4   0       41.63       34.80      3.25 o
  11   4   0      538.28      560.33     12.42 o
  12   4   0      475.69      481.10     14.81 o
  13   4   0      140.46      114.71     14.73 o
  14   4   0      138.59      119.59      7.11 o
  15   4   0        8.52       13.32      9.58 o
  16   4   0       15.71       15.01     14.71 o
  17   4   0        0.29      -15.00     15.00 o
 -14   5   0       81.87      103.75     10.95 o
 -13   5   0        1.95       14.82      9.53 o
 -12   5   0        0.24        4.05      5.94 o
 -11   5   0       77.06       68.04      4.95 o
 -10   5   0       34.02       36.14      4.51 o
  -9   5   0        0.05       -0.31      5.03 o
  -8   5   0      844.90      796.41     14.81 o
  -7   5   0      842.63      799.94     13.43 o
  -6   5   0      380.54      384.04      7.34 o
  -5   5   0      429.70      421.15      7.19 o
  -4   5   0      914.54      955.28     16.23 o
  -3   5   0       21.23       22.20      1.53 o
  -2   5   0     1661.69     1922.23     28.49 o
  -1   5   0       22.61       21.27      1.03 o
   0   5   0        0.73        1.56      1.09 o
   1   5   0      216.07      232.86      3.81 o
   2   5   0     2572.87     2786.97     36.94 o
   3   5   0      811.82      914.03     15.87 o
   4   5   0      109.47      132.79      3.75 o
   5   5   0     1596.23     1619.56     26.15 o
   6   5   0       62.66       82.79      2.95 o
   7   5   0      317.48      392.91      7.44 o
   8   5   0        5.07        7.62      2.00 o
   9   5   0      144.14      150.33      4.59 o
  10   5   0       18.41        9.08      2.78 o
  11   5   0       60.12       60.04      3.87 o
  12   5   0       14.04        5.17      3.12 o
  13   5   0       24.86       38.74      9.18 o
  14   5   0       88.28       91.41     15.53 o
  15   5   0       40.26       26.77     14.48 o
  16   5   0        0.42        7.36     10.64 o
  17   5   0       38.34       47.25     11.51 o
 -13   6   0        0.01       -2.97     12.03 o
 -12   6   0        6.56       21.85      6.19 o
 -11   6   0       30.32       50.39     12.25 o
 -10   6   0        1.15        0.62      4.34 o
  -9   6   0     1104.26     1014.90     22.29 o
  -8   6   0      101.61      111.79      5.01 o
  -7   6   0      572.62      579.43     10.82 o
  -6   6   0       50.44       51.28      2.69 o
  -5   6   0       75.93       91.17      2.86 o
  -4   6   0      593.72      568.04     10.73 o
  -3   6   0      605.32      679.69     11.73 o
  -2   6   0      211.61      250.36      4.36 o
  -1   6   0     1072.02     1283.04     17.90 o
   0   6   0     1503.59     1544.99     22.60 o
   1   6   0     1110.97     1106.87     14.14 o
   2   6   0       24.75       42.72      1.80 o
   3   6   0     1070.49     1119.39     16.73 o
   4   6   0     1838.91     2115.34     32.19 o
   5   6   0      814.04      938.36     16.84 o
   6   6   0      904.96      892.99     14.20 o
   7   6   0     1493.41     1501.09     23.24 o
   8   6   0       55.56       58.89      2.87 o
   9   6   0       20.21        8.92      2.84 o
  10   6   0        7.65        2.03      2.95 o
  11   6   0       13.51       16.60      3.56 o
  12   6   0      702.76      646.24     14.62 o
  13   6   0        4.87        6.69      5.44 o
  14   6   0        0.10       21.85     10.28 o
  15   6   0        0.01        6.25     14.37 o
  17   6   0        0.28       -0.92     10.70 o
 -12   7   0        4.22       18.17      7.45 o
 -11   7   0        0.69        4.20      7.94 o
 -10   7   0        0.57       -7.04      7.04 o
  -9   7   0        9.44        3.91      5.78 o
  -8   7   0        0.68        2.33      3.58 o
  -7   7   0      791.92      819.14     15.03 o
  -6   7   0      468.58      442.44      8.93 o
  -5   7   0       78.65       70.96      2.73 o
  -4   7   0       22.49       27.68      1.45 o
  -3   7   0      238.93      208.37      4.33 o
  -2   7   0      441.34      453.55      7.45 o
  -1   7   0      310.49      367.09      5.75 o
   0   7   0        5.41        5.17      1.42 o
   1   7   0      611.23      700.70     10.59 o
   2   7   0     2651.34     2694.07     33.74 o
   3   7   0      255.27      249.56      5.14 o
   4   7   0      157.03      118.23      3.26 o
   5   7   0       35.51       38.89      2.66 o
   6   7   0        0.78       12.95      2.06 o
   7   7   0       94.92       92.85      4.34 o
   8   7   0        2.73        6.56      3.59 o
   9   7   0       49.96       46.22      3.73 o
  10   7   0       90.93      101.47      4.28 o
  11   7   0      402.33      379.65     13.64 o
  12   7   0      356.10      359.93     12.81 o
  13   7   0       60.18       41.75      5.65 o
  14   7   0      127.06      114.71     15.26 o
  15   7   0        0.43       11.73     14.04 o
  16   7   0       11.27        6.25     11.25 o
  17   7   0        0.76       -5.47     15.95 o
 -12   8   0        0.04       -3.28      7.34 o
 -11   8   0        3.83       27.68      9.47 o
 -10   8   0       19.86       20.03      7.94 o
  -9   8   0        4.40       11.98      5.01 o
  -8   8   0       55.53       60.43      7.58 o
  -7   8   0       10.49        3.91      6.56 o
  -6   8   0       97.89       92.38      2.89 o
  -5   8   0        6.83       15.60      1.28 o
  -4   8   0      101.02      104.78      6.65 o
  -3   8   0       54.20       64.18      4.00 o
  -2   8   0        2.38        5.64      1.06 o
  -1   8   0      108.76      130.21      2.86 o
   0   8   0      408.37      410.43      7.09 o
   1   8   0      202.82      193.85      3.83 o
   2   8   0       97.22      100.22      2.75 o
   3   8   0      391.55      403.89      6.53 o
   4   8   0      626.46      574.02      9.58 o
   5   8   0      246.86      282.15      5.87 o
   6   8   0       16.95       18.92      2.83 o
   7   8   0      198.48      188.32      4.12 o
   8   8   0       89.25       82.55      3.64 o
   9   8   0       22.09       21.96      4.22 o
  10   8   0       33.30       15.31      4.11 o
  11   8   0       18.43       23.88      5.98 o
  12   8   0       52.51       43.88      6.45 o
  13   8   0        1.41       -5.95      5.95 o
  14   8   0      100.13      106.83     16.54 o
  15   8   0       12.43       24.01     11.51 o
  16   8   0        0.19       36.89     16.85 o
  17   8   0        0.25        1.23     12.29 o
 -11   9   0        1.49        5.94      7.01 o
 -10   9   0        0.01        3.42      5.31 o
  -9   9   0        9.21       17.64      6.09 o
  -8   9   0        5.50        9.08      5.95 o
  -7   9   0       89.26       98.22      7.19 o
  -6   9   0        6.61       10.97      5.47 o
  -5   9   0       31.28       35.10      5.33 o
  -4   9   0       94.90      104.26      5.36 o
  -3   9   0      159.80      162.20      5.73 o
  -2   9   0      164.89      165.39      4.19 o
  -1   9   0      276.43      280.05      5.01 o
   0   9   0      406.55      416.54      6.64 o
   1   9   0      854.94      819.85     12.17 o
   2   9   0       27.82       19.68      2.00 o
   3   9   0      409.18      435.11      7.29 o
   4   9   0      777.82      786.55     12.62 o
   5   9   0        4.00        2.17      2.17 o
   6   9   0      425.74      423.71      8.23 o
   7   9   0      351.32      339.38      7.83 o
   8   9   0       36.54       37.96      4.15 o
   9   9   0        7.15        5.47      2.51 o
  10   9   0       41.85       22.91      3.23 o
  11   9   0      140.04      113.92      4.80 o
  12   9   0        0.15        5.30      9.20 o
  13   9   0        0.08       -6.23      6.23 o
  14   9   0        0.86       21.96      5.97 o
  15   9   0       35.36       52.91     16.54 o
  16   9   0       12.40        4.36     12.15 o
 -10  10   0        0.02       38.74      9.79 o
  -9  10   0        1.69       -3.61      4.84 o
  -8  10   0       22.09       33.77      5.37 o
  -7  10   0       50.25       46.22      4.94 o
  -6  10   0       17.59       14.25      4.25 o
  -5  10   0       69.34       82.33      5.67 o
  -4  10   0        2.39        5.94      3.91 o
  -3  10   0      503.99      477.27     10.37 o
  -2  10   0       11.87       11.90      3.87 o
  -1  10   0      265.24      253.53      4.78 o
   0  10   0       50.51       52.00      2.34 o
   1  10   0      119.49      119.04      3.28 o
   2  10   0      581.41      537.49      8.70 o
   3  10   0       81.88       78.74      2.89 o
   4  10   0      749.08      740.28     12.92 o
   5  10   0      313.59      298.33      6.04 o
   6  10   0       50.04       37.50      2.91 o
   7  10   0      190.27      191.41      5.53 o
   8  10   0       52.41       44.05      3.16 o
   9  10   0       21.16       17.32      3.33 o
  10  10   0      178.08      179.16      8.70 o
  11  10   0        0.00       15.90      5.58 o
  12  10   0        1.75       11.73      7.62 o
  13  10   0       46.64       42.24      7.64 o
  14  10   0       61.74       59.28      7.31 o
  15  10   0        3.57        9.53     16.43 o
  16  10   0        0.05        9.22     18.74 o
  -9  11   0        8.39       19.03      5.34 o
  -8  11   0       22.87       24.01      5.14 o
  -7  11   0        1.54       -0.31      3.30 o
  -6  11   0       54.64       55.67      4.65 o
  -5  11   0        3.96       10.00      4.83 o
  -4  11   0        7.61        5.30      4.65 o
  -3  11   0       33.56       30.10      4.11 o
  -2  11   0        0.19       -2.81      2.81 o
  -1  11   0        8.58       10.00      1.27 o
   0  11   0      392.86      377.21      6.79 o
   1  11   0       97.79       84.61      2.76 o
   2  11   0      727.22      722.04     13.43 o
   3  11   0      792.79      788.66     13.34 o
   4  11   0     1087.74     1017.29     16.74 o
   5  11   0      212.92      213.46      5.48 o
   6  11   0      241.69      223.81      5.98 o
   7  11   0       39.06       31.35      3.64 o
   8  11   0      106.20       87.16      4.44 o
   9  11   0        0.01       -1.56      3.59 o
  10  11   0        3.06       12.15      8.54 o
  11  11   0        1.11        6.89      6.44 o
  12  11   0       95.07       68.04      8.04 o
  13  11   0        0.07        4.05      7.50 o
  14  11   0       17.47       28.88      7.53 o
  15  11   0        2.36        4.05     16.40 o
  16  11   0       11.95       -5.30     19.67 o
  -8  12   0        3.65        9.84      4.70 o
  -7  12   0       51.92       48.11      6.25 o
  -6  12   0       51.41       50.58      5.69 o
  -5  12   0       30.31       24.87      4.11 o
  -4  12   0      143.13      148.48      6.09 o
  -3  12   0       14.07       22.91      4.19 o
  -2  12   0      135.40      159.34      7.26 o
  -1  12   0      111.82       97.99      4.70 o
   0  12   0       25.10       20.81      2.17 o
   1  12   0       20.06       20.93      2.28 o
   2  12   0        2.17       -0.31      1.73 o
   3  12   0       41.20       28.21      3.31 o
   4  12   0       26.94       11.98      3.55 o
   5  12   0       41.61       31.35      3.08 o
   6  12   0       48.00       37.05      4.26 o
   7  12   0      321.50      250.36      8.31 o
   8  12   0       54.62       45.38      4.55 o
   9  12   0       64.30       73.51      8.36 o
  10  12   0      157.19      143.05      9.87 o
  11  12   0        0.04       16.20      8.45 o
  12  12   0       24.82       12.78      5.90 o
  13  12   0       12.04       14.82      7.50 o
  14  12   0        3.09       14.34     11.26 o
  15  12   0        4.49       14.25     12.82 o
  -6  13   0        1.16       12.78      5.81 o
  -5  13   0        2.20        1.72      5.64 o
  -4  13   0       13.57       15.31      4.20 o
  -3  13   0      161.31      138.89      5.89 o
  -2  13   0      353.34      352.39      9.39 o
  -1  13   0      129.44      135.40      5.53 o
   0  13   0       51.32       57.17      4.15 o
   1  13   0        0.14        6.56      4.03 o
   2  13   0      191.44      181.85      5.73 o
   3  13   0      120.18       99.97      5.25 o
   4  13   0        7.76       14.82      5.20 o
   5  13   0      167.26      124.01      8.08 o
   6  13   0        3.35       15.01      5.62 o
   7  13   0       27.29       39.05      7.03 o
   8  13   0        0.03        8.62      6.61 o
   9  13   0       11.76        9.84      5.80 o
  10  13   0        3.24       15.50      8.76 o
  11  13   0       29.62       26.51      9.26 o
  12  13   0       18.09       10.97      6.87 o
  13  13   0       12.40       13.59      9.40 o
  14  13   0        0.65       12.95      7.83 o
  -5  14   0       45.24       78.07      7.29 o
  -4  14   0        2.57        6.37      5.94 o
  -3  14   0        2.30       -6.25      6.25 o
  -2  14   0       15.31       25.74      6.22 o
  -1  14   0        8.99       25.74      6.59 o
   0  14   0        1.89       13.78      3.89 o
   1  14   0       37.93       30.79      4.72 o
   2  14   0        0.71       -3.42      3.75 o
   3  14   0        5.78        9.37      3.75 o
   4  14   0       62.36       47.59      5.69 o
   5  14   0        8.03       20.13      5.50 o
   6  14   0      617.29      611.75     18.54 o
   7  14   0      210.95      181.52     10.43 o
   8  14   0       19.44       15.60      5.62 o
   9  14   0       29.19       43.88      8.93 o
  10  14   0        0.06       -1.23      6.53 o
  11  14   0        3.18        6.06      8.56 o
  12  14   0        7.03       20.46      9.73 o
  13  14   0        3.19       29.55      9.78 o
  14  14   0        0.35        0.92     11.95 o
  -3  15   0        0.29        9.53      5.94 o
  -2  15   0        0.50       -4.50      4.50 o
  -1  15   0        2.79       21.49      6.26 o
   0  15   0        5.39       -2.17      7.48 o
   1  15   0        0.02        0.16      8.37 o
   2  15   0       32.59       23.88      7.33 o
   3  15   0       96.60       96.50      8.84 o
   4  15   0        2.23       11.22     13.15 o
   5  15   0        1.17       -2.03      4.70 o
   6  15   0        1.92       -0.47     15.53 o
   7  15   0        2.55       12.68      6.86 o
   8  15   0        3.32        7.84      4.40 o
   9  15   0        8.91       15.31      9.09 o
  10  15   0        1.45        5.17     10.64 o
  11  15   0        0.04       -0.47      9.26 o
  12  15   0        7.46        6.25     10.31 o
  -1  16   0        0.87        5.64      7.36 o
   0  16   0        2.07       20.81      7.87 o
   1  16   0        0.84       18.28      9.72 o
   2  16   0       14.53       25.24      9.79 o
   3  16   0        8.05        5.00     14.87 o
   4  16   0       24.45       24.62      9.79 o
   5  16   0        0.36       -9.67      9.67 o
   6  16   0       12.64       12.15     11.68 o
   7  16   0       15.77       17.53      7.22 o
   8  16   0      157.73      150.62     10.12 o
   9  16   0       50.49       39.68      9.45 o
  10  16   0       81.79       69.70     11.06 o
  11  16   0       32.66       61.61     10.98 o
   2  17   0        0.37       -3.61     12.20 o
   3  17   0        4.83      -12.76     12.76 o
   4  17   0        3.55       36.29     12.04 o
   5  17   0        6.12       65.59     16.40 o
   6  17   0        1.81       56.23     16.31 o
   7  17   0        3.44       38.58     19.56 o
   8  17   0       14.04       -2.17     15.40 o
 -10 -16   1        3.05       29.02      9.83 o
  -9 -16   1       31.63       26.13      9.59 o
  -8 -16   1       42.56       52.91      9.45 o
  -7 -16   1       53.22       47.77      7.95 o
  -6 -16   1       24.11       36.44     12.21 o
  -5 -16   1        2.90        8.92     11.12 o
  -4 -16   1       12.84       35.83     11.82 o
  -3 -16   1        0.05       29.69     14.84 o
  -2 -16   1       25.40       42.72      8.65 o
  -1 -16   1        2.22       29.69      8.17 o
   0 -16   1      101.77       93.58      8.22 o
 -12 -15   1        2.42       17.01      8.25 o
 -11 -15   1       40.01       27.82      8.70 o
 -10 -15   1        0.69       -4.51      9.03 o
  -9 -15   1      118.16      128.21     11.32 o
  -8 -15   1       42.93       53.83      6.97 o
  -7 -15   1        3.39        3.61      8.93 o
  -6 -15   1        0.18        7.98      7.34 o
  -5 -15   1        7.49       27.55      6.83 o
  -4 -15   1       61.91       56.79     14.51 o
  -3 -15   1       64.43      115.53     15.59 o
  -2 -15   1        7.58        4.51      5.62 o
  -1 -15   1       19.38       24.37      7.03 o
   0 -15   1       10.64       16.90      5.03 o
   1 -15   1        0.03       -4.37      4.37 o
   2 -15   1       30.32       57.17      8.12 o
   3 -15   1       13.90       12.95      5.31 o
 -13 -14   1        3.63       16.60      9.87 o
 -12 -14   1        0.85       -2.17      9.65 o
 -11 -14   1       70.43       90.22     10.68 o
 -10 -14   1       16.28       19.57      7.64 o
  -9 -14   1       47.14       68.45      8.06 o
  -8 -14   1       41.84       39.36      7.69 o
  -7 -14   1      312.31      294.89     13.31 o
  -6 -14   1        3.63       18.48      6.45 o
  -5 -14   1       25.74       27.68      5.78 o
  -4 -14   1       25.28       36.74      5.90 o
  -3 -14   1       11.52       14.25      3.78 o
  -2 -14   1       32.20       44.55      6.67 o
  -1 -14   1       13.24        0.78      4.70 o
   0 -14   1       22.68       43.22      5.75 o
   1 -14   1       34.54       43.38      5.44 o
   2 -14   1        1.97        0.78      3.76 o
   3 -14   1       12.64       35.10      5.92 o
   4 -14   1       36.54       26.38      6.29 o
 -14 -13   1        0.56       31.91     13.00 o
 -13 -13   1        5.47        1.23      7.78 o
 -12 -13   1        0.65       15.79      9.04 o
 -11 -13   1       18.97       42.56     10.11 o
 -10 -13   1        1.38       14.53      8.58 o
  -9 -13   1        2.75       16.09      8.42 o
  -8 -13   1        1.87       19.24      8.11 o
  -7 -13   1       36.20       20.46      5.65 o
  -6 -13   1       93.58       61.61      7.45 o
  -5 -13   1       61.51       60.23      6.79 o
  -4 -13   1        0.68        9.37      4.83 o
  -3 -13   1        1.32        2.17      5.75 o
  -2 -13   1        9.54       15.01      3.00 o
  -1 -13   1       30.45       26.13      2.56 o
   0 -13   1        1.02        5.17      3.30 o
   1 -13   1        1.00        4.36      3.75 o
   2 -13   1        1.16        3.61      3.75 o
   3 -13   1       22.16       32.61      6.86 o
   4 -13   1      129.35      121.24      6.89 o
   5 -13   1       20.24       18.92      5.44 o
   6 -13   1        8.42       11.06      4.83 o
 -15 -12   1        8.50       26.13     12.14 o
 -14 -12   1       18.64        0.62     10.59 o
 -13 -12   1       22.42       20.13      7.29 o
 -12 -12   1       78.87       75.66      8.26 o
 -11 -12   1        0.07       -3.61      9.40 o
 -10 -12   1        0.64       -0.78      5.48 o
  -9 -12   1       44.47       51.28      8.59 o
  -8 -12   1        5.58       15.10      7.28 o
  -7 -12   1       60.41       46.05      3.39 o
  -6 -12   1      170.12      166.35      5.81 o
  -5 -12   1        0.00        4.05      2.97 o
  -4 -12   1       24.41       16.60      3.87 o
  -3 -12   1      134.40      126.80      4.50 o
  -2 -12   1        1.16        4.20      2.51 o
  -1 -12   1       18.67       12.51      2.39 o
   0 -12   1      150.38      151.55      4.31 o
   1 -12   1        0.00       -2.03      3.92 o
   2 -12   1       15.95       12.34      3.59 o
   3 -12   1       51.82       40.32      5.08 o
   4 -12   1       27.85       28.08      5.17 o
   5 -12   1        2.18       15.50      4.72 o
   6 -12   1        0.04       10.15      5.34 o
   7 -12   1       16.60        0.47      5.97 o
 -15 -11   1       33.37       47.25     13.23 o
 -14 -11   1       21.51       40.14     12.82 o
 -13 -11   1        2.82       -3.42      7.31 o
 -12 -11   1        3.28        6.37      6.69 o
 -11 -11   1       92.78       83.01      7.29 o
 -10 -11   1      141.31      135.10      9.87 o
  -9 -11   1       12.83        5.76      5.15 o
  -8 -11   1      317.29      288.49      6.37 o
  -7 -11   1       38.10       27.68      2.62 o
  -6 -11   1       16.36       24.87      3.00 o
  -5 -11   1      430.92      398.88      7.98 o
  -4 -11   1     2489.44     2418.65     35.65 o
  -3 -11   1       40.71       37.96      3.23 o
  -2 -11   1       60.69       45.20      3.03 o
  -1 -11   1       55.49       57.36      2.66 o
   0 -11   1      297.60      294.46      5.58 o
   1 -11   1      244.63      227.55      5.28 o
   2 -11   1       80.79       78.96      4.44 o
   3 -11   1      179.44      160.92      6.65 o
   4 -11   1      129.54      127.09      6.76 o
   5 -11   1      310.87      337.54     10.56 o
   6 -11   1        0.22        5.17      5.80 o
   7 -11   1       40.18       39.99      5.37 o
   8 -11   1        3.59       -4.98      4.98 o
   9 -11   1        4.17        7.98      6.08 o
 -16 -10   1        2.70       27.68     19.20 o
 -15 -10   1       87.25      103.50     15.01 o
 -14 -10   1       47.31       42.08     12.00 o
 -13 -10   1       24.02       27.82      6.86 o
 -12 -10   1        7.54       22.43      6.75 o
 -11 -10   1       28.45       20.13      6.39 o
 -10 -10   1        7.10       19.57      7.08 o
  -9 -10   1        0.12       -1.56      2.66 o
  -8 -10   1      122.04      112.06      3.97 o
  -7 -10   1      219.19      209.09      5.42 o
  -6 -10   1      321.91      298.33      6.90 o
  -5 -10   1      262.83      232.12      5.33 o
  -4 -10   1      370.83      375.76      7.75 o
  -3 -10   1       97.43       86.00      3.48 o
  -2 -10   1      814.09      766.35     11.76 o
  -1 -10   1      200.34      172.87      3.61 o
   0 -10   1        1.57        0.92      1.70 o
   1 -10   1      177.87      183.55      4.40 o
   2 -10   1        3.65        4.36      1.56 o
   3 -10   1       16.37       14.82      1.44 o
   4 -10   1      297.88      261.14      8.08 o
   5 -10   1      396.79      359.47      9.95 o
   6 -10   1      127.86      124.29      6.69 o
   7 -10   1      135.80      151.86      8.62 o
   8 -10   1        9.13        5.00      7.04 o
   9 -10   1        0.38       15.79      8.25 o
  10 -10   1       17.45       28.88      5.51 o
 -16  -9   1        0.02       29.69     12.12 o
 -15  -9   1        0.08       -1.41     16.74 o
 -14  -9   1       74.27       75.23     12.14 o
 -13  -9   1        0.66       11.98      5.80 o
 -12  -9   1        0.20        3.91      6.08 o
 -11  -9   1      108.85      104.01      6.62 o
 -10  -9   1      220.68      193.50      5.56 o
  -9  -9   1        3.27        6.37      2.20 o
  -8  -9   1       27.77       29.43      2.84 o
  -7  -9   1      267.09      272.99      5.78 o
  -6  -9   1      381.19      363.75      7.62 o
  -5  -9   1       55.11       62.20      2.95 o
  -4  -9   1      211.34      238.63      5.40 o
  -3  -9   1      620.02      602.52      9.20 o
  -2  -9   1      365.88      374.79      6.29 o
  -1  -9   1      466.06      449.30      7.42 o
   0  -9   1      121.27       97.74      3.22 o
   1  -9   1       82.77       68.24      2.26 o
   2  -9   1       69.28       83.01      2.73 o
   3  -9   1       51.80       53.83      2.20 o
   4  -9   1       95.66       83.47      2.73 o
   5  -9   1      198.03      195.94      5.95 o
   6  -9   1      141.57      148.80      8.84 o
   7  -9   1       59.10       65.39      6.47 o
   8  -9   1        5.83       11.39      6.83 o
   9  -9   1        1.02       10.00      7.03 o
  10  -9   1       37.41       37.50      9.18 o
  11  -9   1       28.08       61.22     10.17 o
 -16  -8   1       29.57        9.22     12.07 o
 -15  -8   1        6.31       -8.62     14.68 o
 -14  -8   1       76.40      106.31     18.82 o
 -13  -8   1        0.92       11.73      5.48 o
 -12  -8   1       49.23       31.07      5.30 o
 -11  -8   1       33.30       20.13      5.15 o
 -10  -8   1       22.67       24.62      2.86 o
  -9  -8   1      106.33      101.72      5.80 o
  -8  -8   1       13.29       15.50      2.47 o
  -7  -8   1        9.01       13.59      2.22 o
  -6  -8   1      123.04      119.59      3.28 o
  -5  -8   1       35.79       23.88      2.08 o
  -4  -8   1      670.81      655.15     10.87 o
  -3  -8   1       83.73       68.87      2.28 o
  -2  -8   1        2.29       -1.56      1.56 o
  -1  -8   1        0.10       -0.62      1.56 o
   0  -8   1     1363.54     1366.73     19.40 o
   1  -8   1       61.47       38.58      1.86 o
   2  -8   1       81.44       75.01      2.37 o
   3  -8   1       34.88       32.05      1.84 o
   4  -8   1      379.67      342.14      7.40 o
   5  -8   1       24.16       26.51      2.19 o
   6  -8   1        6.59        7.36      2.84 o
   7  -8   1       49.90       45.20      7.06 o
   8  -8   1      257.71      246.41     10.98 o
   9  -8   1        2.44        0.16      7.12 o
  10  -8   1        0.11       -0.92      5.75 o
  11  -8   1        6.46       30.24      9.48 o
 -17  -7   1        8.98       45.55     20.07 o
 -16  -7   1        1.85       13.14     15.95 o
 -15  -7   1        4.08       46.56     10.23 o
 -14  -7   1      316.92      280.48     21.35 o
 -13  -7   1        6.67       11.39      4.98 o
 -12  -7   1      315.78      280.90     10.47 o
 -11  -7   1        5.03        5.47      4.39 o
 -10  -7   1        1.42        3.91      3.75 o
  -9  -7   1       44.44       56.23      4.69 o
  -8  -7   1      204.95      219.71      5.56 o
  -7  -7   1      423.42      438.24      9.42 o
  -6  -7   1      575.22      631.69      9.42 o
  -5  -7   1     1497.97     1579.57     24.84 o
  -4  -7   1      528.16      607.44      9.86 o
  -3  -7   1      172.02      204.06      4.28 o
  -2  -7   1      620.29      662.22      9.01 o
  -1  -7   1        6.84       11.98      1.73 o
   0  -7   1      566.52      555.01      8.25 o
   1  -7   1      532.76      461.03      8.04 o
   2  -7   1      402.81      429.91      7.78 o
   3  -7   1       16.92       14.25      1.61 o
   4  -7   1       36.55       35.10      2.08 o
   5  -7   1      180.36      179.83      4.69 o
   6  -7   1     1239.94     1162.45     20.45 o
   7  -7   1       96.66       83.47      4.56 o
   8  -7   1      188.39      165.07      5.78 o
   9  -7   1       44.66       52.19      7.95 o
  10  -7   1       34.94       14.82      5.58 o
  11  -7   1       59.77       48.81      7.34 o
  12  -7   1        1.34       29.02     10.11 o
 -17  -6   1        5.92       -3.11     11.67 o
 -16  -6   1       38.24       56.98     15.85 o
 -15  -6   1       17.68       18.59     12.93 o
 -14  -6   1        0.72        5.00      9.06 o
 -13  -6   1        4.40       -8.12      8.76 o
 -12  -6   1      390.06      383.07     13.21 o
 -11  -6   1        7.51        2.81      4.06 o
 -10  -6   1      227.05      216.76      7.36 o
  -9  -6   1       54.70       55.86      3.92 o
  -8  -6   1        1.16       17.01      3.61 o
  -7  -6   1       21.04       17.84      2.00 o
  -6  -6   1      323.21      402.87      7.53 o
  -5  -6   1     1094.77     1138.71     16.03 o
  -4  -6   1     4270.45     4614.06     66.21 o
  -3  -6   1       24.15       21.38      2.08 o
  -2  -6   1     4563.80     4602.19     59.36 o
  -1  -6   1       21.50       21.49      1.73 o
   0  -6   1       49.05       42.56      1.80 o
   1  -6   1     1472.73     1511.76     22.35 o
   2  -6   1      359.45      412.47      7.62 o
   3  -6   1       22.67       27.94      1.72 o
   4  -6   1      215.95      179.16      4.34 o
   5  -6   1        1.02        2.33      2.17 o
   6  -6   1       95.88       80.08      2.91 o
   7  -6   1       19.92       24.01      2.81 o
   8  -6   1        4.31        5.94      2.80 o
   9  -6   1      122.92      117.68      5.97 o
  10  -6   1        0.13        3.61      4.23 o
  11  -6   1        0.57       15.90      6.37 o
  12  -6   1        1.85        3.91      8.43 o
  13  -6   1        0.46       26.51      9.78 o
 -17  -5   1       27.01       23.27     15.92 o
 -16  -5   1        0.03       33.63     10.15 o
 -15  -5   1       33.52       32.77     14.03 o
 -14  -5   1        0.19       -7.50     12.53 o
 -13  -5   1      403.65      376.24     11.64 o
 -12  -5   1       45.51       27.16      4.95 o
 -11  -5   1      450.16      388.46     13.31 o
 -10  -5   1        0.92        1.72      4.36 o
  -9  -5   1        1.22       -0.92      3.56 o
  -8  -5   1       96.12       93.33      3.86 o
  -7  -5   1      227.25      210.18      5.44 o
  -6  -5   1     1036.01     1301.00     21.63 o
  -5  -5   1     1234.07     1330.01     20.06 o
  -4  -5   1      300.98      308.78      6.15 o
  -3  -5   1      334.11      314.07      5.76 o
  -2  -5   1     2478.30     2623.18     34.57 o
  -1  -5   1     1097.42     1012.51     14.32 o
   0  -5   1      456.59      479.46      7.67 o
   1  -5   1      131.81      142.16      2.98 o
   2  -5   1      961.26     1126.09     19.29 o
   3  -5   1      143.64      120.96      3.03 o
   4  -5   1      543.50      595.78      9.76 o
   5  -5   1      197.96      195.24      4.19 o
   6  -5   1     1375.50     1355.66     20.24 o
   7  -5   1       54.23       65.79      3.25 o
   8  -5   1      832.97      800.64     14.85 o
   9  -5   1        4.44        7.50      2.81 o
  10  -5   1       15.42       20.46      4.08 o
  11  -5   1       52.46       48.81      5.06 o
  12  -5   1        4.47       11.22      7.78 o
  13  -5   1        0.23      -10.34     10.34 o
  14  -5   1        5.96       16.60      8.15 o
 -17  -4   1        7.65       24.62     14.76 o
 -16  -4   1        5.03      -13.00     13.00 o
 -15  -4   1        3.81       15.50     10.32 o
 -14  -4   1        2.27       14.34     13.45 o
 -13  -4   1       61.45       60.04      6.00 o
 -12  -4   1       66.64       57.54      4.75 o
 -11  -4   1     1347.83     1219.37     25.32 o
 -10  -4   1      117.04      116.60      4.31 o
  -9  -4   1       38.60       35.40      2.53 o
  -8  -4   1     1133.32     1244.81     19.40 o
  -7  -4   1       11.64        7.50      2.05 o
  -6  -4   1      644.32      710.67     13.32 o
  -5  -4   1     1326.55     1566.68     26.71 o
  -4  -4   1      103.18      117.42      2.70 o
  -3  -4   1      118.88      210.54      4.36 o
  -2  -4   1     4237.10     4627.65     66.32 o
  -1  -4   1      246.33      237.86      4.23 o
   0  -4   1     1742.68     1635.69     25.27 o
   1  -4   1        4.93        2.03      1.25 o
   2  -4   1        0.67        3.75      1.11 o
   3  -4   1      680.54      827.74     12.95 o
   4  -4   1     1187.12     1189.88     17.24 o
   5  -4   1       29.29       33.33      2.01 o
   6  -4   1      192.43      195.94      4.55 o
   7  -4   1      735.31      715.34     12.03 o
   8  -4   1       34.33       49.16      3.50 o
   9  -4   1       21.81       19.24      3.41 o
  10  -4   1      447.91      394.89     10.93 o
  11  -4   1        0.60       11.98      4.23 o
  12  -4   1       27.38       37.05      4.87 o
  13  -4   1        1.23        1.89      4.84 o
  14  -4   1       16.63       45.38      8.76 o
 -17  -3   1        8.36       19.03     14.17 o
 -16  -3   1       10.82       34.80     13.71 o
 -15  -3   1        7.71       12.95     11.70 o
 -14  -3   1       49.94       58.50      6.31 o
 -13  -3   1       24.54       29.43      5.01 o
 -12  -3   1      106.18       86.00      3.94 o
 -11  -3   1      257.86      263.57      8.53 o
 -10  -3   1      250.61      265.60      6.92 o
  -9  -3   1      179.46      175.84      4.64 o
  -8  -3   1     2285.80     2315.29     31.27 o
  -7  -3   1        9.85        3.61      1.42 o
  -6  -3   1     2385.07     2797.53     40.99 o
  -5  -3   1      645.07      646.24     10.81 o
  -4  -3   1     2584.88     2454.44     42.11 o
  -3  -3   1     2225.87     2115.34     31.04 o
  -1  -3   1       87.64       76.76      2.62 o
   0  -3   1       77.71       81.65      2.03 o
   1  -3   1      411.21      416.54      7.65 o
   2  -3   1       18.16       16.20      1.20 o
   3  -3   1        0.76       -1.55      1.55 o
   4  -3   1     1116.21     1185.57     18.07 o
   5  -3   1      441.91      622.93      9.98 o
   6  -3   1      357.71      386.99      7.37 o
   7  -3   1       29.38       28.74      2.01 o
   8  -3   1      370.96      349.58      7.01 o
   9  -3   1       96.22       79.41      4.01 o
  10  -3   1       64.48       66.60      3.06 o
  11  -3   1        0.08        0.47      3.30 o
  12  -3   1        8.25        8.26      4.81 o
  13  -3   1        2.06        4.67      5.30 o
  14  -3   1        1.38        4.84      5.61 o
  15  -3   1       12.85       25.62     10.62 o
 -16  -2   1       18.73       24.87     12.96 o
 -15  -2   1        7.75       21.73     13.17 o
 -14  -2   1       90.58       75.01      7.14 o
 -13  -2   1        0.36        2.33      5.14 o
 -12  -2   1       88.41       70.12      3.34 o
 -11  -2   1      931.27      863.36     16.15 o
 -10  -2   1      115.46      115.26      3.76 o
  -9  -2   1      605.36      605.59     11.07 o
  -8  -2   1       14.67       18.59      1.72 o
  -7  -2   1      952.10     1002.20     14.25 o
  -6  -2   1       65.21       81.65      2.48 o
  -5  -2   1        8.32       10.15      1.44 o
  -4  -2   1      588.92      614.86      9.29 o
  -3  -2   1       60.60       82.33      2.95 o
   0  -2   1      189.27      208.37      4.33 o
   2  -2   1     2451.31     2533.07     47.81 o
   3  -2   1     2878.03     3230.91     51.16 o
   4  -2   1       46.74       54.56      1.84 o
   5  -2   1      135.42      141.27      3.86 o
   6  -2   1     2194.44     2309.28     37.24 o
   7  -2   1     1263.86     1306.42     19.87 o
   8  -2   1        3.53        3.11      2.51 o
   9  -2   1      210.98      214.18      5.12 o
  10  -2   1      130.48      141.86      4.47 o
  11  -2   1       17.45       15.90      2.98 o
  12  -2   1        3.45        7.50      4.51 o
  13  -2   1        0.24        5.94      4.39 o
  14  -2   1        3.12       11.90      6.56 o
  15  -2   1        6.10        0.47      7.06 o
 -16  -1   1        2.04      -11.42     11.42 o
 -15  -1   1       30.88       41.11      9.78 o
 -14  -1   1       23.90       14.71      5.19 o
 -13  -1   1       44.70       40.14      4.90 o
 -12  -1   1      189.49      172.21      7.22 o
 -11  -1   1     1087.11     1058.36     18.70 o
 -10  -1   1       25.57       22.20      3.89 o
  -9  -1   1       67.89       60.43      2.53 o
  -8  -1   1      185.37      247.59      5.51 o
  -7  -1   1        9.99        6.89      1.58 o
  -6  -1   1      892.87      878.85     14.07 o
  -5  -1   1      759.81      741.64     10.22 o
  -4  -1   1      377.74      379.65      5.84 o
  -3  -1   1      487.58      423.71      8.75 o
  -1  -1   1     8888.23     3992.99    135.83 o
   0  -1   1      535.66       75.01      2.37 o
   1  -1   1      142.30      109.43      2.61 o
   3  -1   1      473.49      432.51      9.36 o
   4  -1   1      806.07      805.59     13.48 o
   5  -1   1     2723.37     3028.18     49.52 o
   6  -1   1        5.42       10.97      2.31 o
   7  -1   1        4.09       11.06      2.00 o
   8  -1   1       41.81       30.65      2.36 o
   9  -1   1      262.29      284.68      6.33 o
  10  -1   1       38.53       35.54      3.12 o
  11  -1   1       76.22       73.51      4.28 o
  12  -1   1        5.25        5.76      5.28 o
  13  -1   1        0.85        7.50      6.23 o
  14  -1   1        0.13       -1.56      4.69 o
  15  -1   1        1.92        4.05      5.12 o
  16  -1   1        9.68        6.56      6.86 o
 -16   0   1        0.28       27.55     13.00 o
 -15   0   1        0.03        1.89     10.82 o
 -14   0   1        0.53       -4.97      4.97 o
 -13   0   1      368.96      292.32      9.40 o
 -12   0   1       75.04       66.00      5.28 o
 -11   0   1      226.91      199.09      5.64 o
 -10   0   1      277.29      297.47      6.90 o
  -9   0   1      143.10      124.84      3.36 o
  -8   0   1      292.06      251.55      4.76 o
  -7   0   1       54.30      107.34      2.59 o
  -6   0   1      188.16      174.18      3.30 o
  -5   0   1        0.01        3.75      1.11 o
  -4   0   1     1836.19     1818.45     24.52 o
  -3   0   1      445.79      502.16      9.53 o
  -2   0   1     4358.50     4891.47    111.89 o
  -1   0   1     1148.90        2.81      1.72 o
   1   0   1        4.40       -0.78      0.78 o
   2   0   1     4018.35     3515.39     65.21 o
   4   0   1     2051.10     2102.72     30.94 o
   5   0   1      964.12      970.79     14.79 o
   6   0   1      416.84      512.29      9.06 o
   7   0   1     1942.58     2111.89     31.02 o
   8   0   1       99.90      119.04      3.55 o
   9   0   1        6.99       13.59      2.48 o
  10   0   1      857.00      860.42     18.32 o
  11   0   1      590.93      567.45     13.70 o
  12   0   1        3.41       -2.01      2.01 o
  13   0   1       24.91       25.74      6.09 o
  14   0   1       60.73       46.22      6.97 o
  15   0   1       45.08       42.72      6.70 o
  16   0   1       22.89       55.48      9.31 o
 -16   1   1       21.23       61.40     12.14 o
 -15   1   1        1.35        9.53      4.55 o
 -14   1   1        1.16       -5.01      5.01 o
 -13   1   1      107.53       86.46      6.04 o
 -12   1   1      329.78      297.03      9.04 o
 -11   1   1       98.76       73.51      3.22 o
 -10   1   1      245.09      218.60      5.17 o
  -9   1   1      305.71      270.52      5.75 o
  -8   1   1       30.07       27.94      1.84 o
  -7   1   1      207.57      253.92      4.39 o
  -6   1   1       56.54       59.28      2.12 o
  -5   1   1       43.05       19.35      1.55 o
  -4   1   1      109.89       83.47      2.28 o
  -3   1   1      274.34      283.41      5.05 o
  -2   1   1      642.36      645.60     12.70 o
  -1   1   1     1501.83     1111.04     18.32 o
   0   1   1     1093.78       -0.16      0.31 o
   1   1   1      116.71       -0.62      0.62 o
   2   1   1      613.44      694.11     12.51 o
   4   1   1      257.41      298.77      5.19 o
   5   1   1      131.13      165.07      3.22 o
   6   1   1       85.99      101.22      2.76 o
   7   1   1      216.73      207.65      4.33 o
   8   1   1     1514.93     1545.97     24.57 o
   9   1   1       36.71       38.27      2.78 o
  10   1   1       11.60       11.73      3.00 o
  11   1   1       97.91       92.38      5.28 o
  12   1   1       42.67       49.16      4.90 o
  13   1   1       37.04       46.05      6.78 o
  14   1   1       92.58       86.00      7.42 o
  15   1   1       23.03       40.32      7.78 o
  16   1   1       16.09       20.46      5.44 o
 -15   2   1       40.90       55.48      5.95 o
 -14   2   1       26.09       25.12      6.14 o
 -13   2   1        2.67        7.36      4.06 o
 -12   2   1       26.29       26.51      4.37 o
 -11   2   1       16.04       17.21      4.87 o
 -10   2   1      472.11      468.04      8.65 o
  -9   2   1        0.09        5.17      2.50 o
  -8   2   1       16.36       30.10      2.33 o
  -7   2   1      167.05      189.69      4.48 o
  -6   2   1       12.28       13.87      1.86 o
  -5   2   1      109.49      127.09      3.09 o
  -4   2   1     1047.09      970.79     14.79 o
  -3   2   1      776.68      831.33     12.98 o
  -2   2   1     1659.49     1802.50     29.71 o
   0   2   1     1545.19     1497.22     19.34 o
   1   2   1    15281.92    10456.91    235.16 o
   4   2   1       82.39       59.28      2.12 o
   5   2   1       66.78       66.00      2.23 o
   6   2   1        0.48       -2.01      2.01 o
   7   2   1      890.74     1012.51     15.90 o
   8   2   1      179.59      206.94      5.03 o
   9   2   1      113.53      120.96      4.40 o
  10   2   1      218.54      236.32      8.45 o
  11   2   1      252.85      247.59      9.04 o
  12   2   1       30.26       47.25      4.47 o
  13   2   1      254.17      273.40     17.78 o
  14   2   1       10.85        4.36      5.95 o
  15   2   1        1.18        8.78      7.84 o
  16   2   1        1.11        5.94     12.98 o
  17   2   1       15.66       12.78     10.09 o
 -15   3   1        0.98       34.50      7.94 o
 -14   3   1       10.55       28.74      5.62 o
 -13   3   1       87.56       64.57      5.42 o
 -12   3   1      108.73       83.01      6.15 o
 -11   3   1       26.31       25.87      4.95 o
 -10   3   1        3.33        4.20      2.81 o
  -9   3   1      435.62      489.36      8.84 o
  -8   3   1        5.17        2.33      2.48 o
  -7   3   1        0.13       -1.56      1.72 o
  -6   3   1       14.74       30.52      2.08 o
  -5   3   1      221.10      252.73      4.76 o
  -4   3   1      178.36      148.80      3.36 o
  -3   3   1      258.48      310.98      4.84 o
  -2   3   1      734.37      603.75     10.43 o
  -1   3   1       19.98       39.36      4.08 o
   3   3   1     5613.65     6052.89    136.13 o
   4   3   1       12.71        9.68      2.33 o
   5   3   1     3324.90     3289.43     47.31 o
   6   3   1        1.50        3.91      1.73 o
   7   3   1       91.91      115.00      3.22 o
   8   3   1       23.20       23.40      2.06 o
   9   3   1      174.83      165.07      4.17 o
  10   3   1      245.11      275.88      9.14 o
  11   3   1      167.37      172.21      7.54 o
  12   3   1      655.25      680.99     18.92 o
  13   3   1       67.48       55.67     12.31 o
  14   3   1       78.90       72.65     13.64 o
  15   3   1        0.00        0.00      1.56 o
  16   3   1       38.00       67.84     14.62 o
  17   3   1        4.69        2.81     10.14 o
 -14   4   1        0.01        8.62      9.11 o
 -13   4   1        1.24       16.20      4.73 o
 -12   4   1       88.93       97.99      5.94 o
 -11   4   1        9.75        3.75      4.06 o
 -10   4   1      155.59      122.62      3.87 o
  -9   4   1      568.70      555.01     11.18 o
  -8   4   1       12.30       -0.47      2.05 o
  -7   4   1       14.43       20.81      2.17 o
  -6   4   1      246.61      237.86      4.62 o
  -5   4   1       37.88       50.22      1.95 o
  -4   4   1      870.28     1089.49     16.49 o
  -3   4   1       40.63       76.32      2.19 o
  -2   4   1     1093.24     1127.77     21.82 o
  -1   4   1     1066.44     1106.05     21.62 o
   0   4   1     2822.76     3174.34     45.06 o
   1   4   1     1806.85     2221.24     42.41 o
   2   4   1      102.77      128.49      3.41 o
   3   4   1     1487.11     1533.22     25.45 o
   4   4   1        0.00       -0.62      1.56 o
   5   4   1      127.95      113.39      3.47 o
   6   4   1       17.90       11.98      1.98 o
   7   4   1      249.46      218.98      4.81 o
   8   4   1       45.63       30.10      2.33 o
   9   4   1       26.68       18.59      2.37 o
  10   4   1       23.34       23.15      3.48 o
  11   4   1        7.17       10.31      2.97 o
  12   4   1       72.23       63.18      5.56 o
  13   4   1        5.22       -2.81      7.78 o
  14   4   1      213.53      196.28     14.35 o
  15   4   1       61.00       66.20      9.97 o
  16   4   1        0.14       -9.84      9.84 o
  17   4   1        1.04        1.41     10.81 o
 -14   5   1        5.36       10.64      9.37 o
 -13   5   1        1.36       29.15      6.61 o
 -12   5   1        4.90        3.11      6.22 o
 -11   5   1        0.80       18.59      5.17 o
 -10   5   1      142.48      124.01      5.84 o
  -9   5   1       24.59       14.71      2.97 o
  -8   5   1       48.58       38.43      3.25 o
  -7   5   1       15.72       14.25      2.08 o
  -6   5   1      431.64      441.91      7.89 o
  -5   5   1      360.24      336.61      5.97 o
  -4   5   1     1155.70     1189.88     20.70 o
  -3   5   1        1.57       16.20      2.61 o
  -2   5   1     2118.46     2410.06     45.41 o
  -1   5   1     4164.69     4158.95     77.38 o
   0   5   1      402.81      335.71      5.50 o
   1   5   1      724.89      809.86     10.67 o
   2   5   1      881.25      997.45     14.21 o
   3   5   1      540.05      524.82      8.59 o
   4   5   1     3236.60     3427.04     55.61 o
   5   5   1      946.05     1026.09     17.62 o
   6   5   1      155.58      176.16      4.64 o
   7   5   1       74.48       87.86      3.28 o
   8   5   1        1.00       -2.50      2.50 o
   9   5   1       12.81       15.60      2.37 o
  10   5   1       78.64       75.66      4.12 o
  11   5   1       58.05       48.28      3.83 o
  12   5   1      897.68      800.64     17.68 o
  13   5   1       76.32       86.46     14.18 o
  14   5   1      116.13      102.98     15.48 o
  15   5   1        0.18        7.84     16.87 o
  16   5   1        5.99        4.20     10.45 o
  17   5   1       10.22      -11.14     11.14 o
 -13   6   1        2.65       -4.67      7.78 o
 -12   6   1       28.64       21.27      8.29 o
 -11   6   1       91.00      117.42      9.48 o
 -10   6   1       81.21       69.29      4.78 o
  -9   6   1      461.69      409.93     10.62 o
  -8   6   1     1398.35     1356.58     23.93 o
  -7   6   1       58.44       59.28      3.26 o
  -6   6   1        1.12        6.69      2.20 o
  -5   6   1       79.52       82.55      2.72 o
  -4   6   1       24.20       23.76      1.47 o
  -3   6   1     2108.45     2241.32     43.78 o
  -2   6   1        0.27        4.20      2.05 o
  -1   6   1      860.43      968.46     16.34 o
   0   6   1      360.08      372.85      5.80 o
   1   6   1      623.91      681.65      9.14 o
   2   6   1       44.11       26.13      1.66 o
   3   6   1     1637.68     1693.82     25.73 o
   4   6   1      642.04      682.30      9.79 o
   5   6   1      909.17     1060.79     17.92 o
   6   6   1       55.15       65.59      3.03 o
   7   6   1       83.79      134.52      3.76 o
   8   6   1        8.98        8.92      2.01 o
   9   6   1       11.69        8.40      2.69 o
  10   6   1        8.08       22.91      3.59 o
  11   6   1        8.99        8.12      3.28 o
  12   6   1      689.93      590.30     13.96 o
  13   6   1       21.76        9.68      5.45 o
  14   6   1       15.73       10.97      4.72 o
  15   6   1        3.58       22.32     13.57 o
  16   6   1        9.31       28.74     16.35 o
  17   6   1        2.80       35.24     17.07 o
 -12   7   1        1.21       16.09      9.33 o
 -11   7   1        3.72       -3.75      8.28 o
 -10   7   1        5.53        4.05      3.42 o
  -9   7   1       52.29       37.19      6.70 o
  -8   7   1       25.81       19.24      3.19 o
  -7   7   1     1223.81     1170.98     20.52 o
  -6   7   1      158.16      159.65      4.11 o
  -5   7   1      495.61      489.36      9.40 o
  -4   7   1       75.64       73.29      5.34 o
  -3   7   1      210.34      201.58      6.75 o
  -2   7   1      363.46      339.38      7.37 o
  -1   7   1      209.86      268.06      6.14 o
   0   7   1      473.95      488.82      7.73 o
   1   7   1     1270.45     1322.73     17.28 o
   2   7   1      708.23      774.68     11.14 o
   3   7   1      326.53      314.07      5.31 o
   4   7   1       35.08       24.49      1.98 o
   5   7   1      889.74      989.58     14.15 o
   6   7   1      114.79      143.05      4.48 o
   7   7   1       78.17       75.66      3.92 o
   8   7   1      851.44      866.29     14.71 o
   9   7   1      153.64      187.97      5.83 o
  10   7   1      109.26       94.30      5.09 o
  11   7   1        0.35        2.17      2.80 o
  12   7   1        0.02        5.30      3.73 o
  13   7   1        3.84       10.64      4.97 o
  14   7   1       10.63        3.11      5.90 o
  15   7   1      129.71      124.29     16.71 o
  16   7   1        6.96        3.61     10.78 o
  17   7   1        4.97       11.39     18.13 o
 -12   8   1        2.71        0.78     10.36 o
 -11   8   1        4.48       24.49      8.17 o
 -10   8   1        5.53       -0.78      3.47 o
  -9   8   1       23.44       28.62      5.48 o
  -8   8   1       10.99       10.48      5.75 o
  -7   8   1       63.07       60.62      5.64 o
  -6   8   1      277.18      249.95     10.28 o
  -5   8   1      103.01       79.41      6.69 o
  -4   8   1      321.73      310.54     10.57 o
  -3   8   1      583.66      559.73     11.23 o
  -2   8   1       13.51       19.35      2.97 o
  -1   8   1        6.10        8.78      2.67 o
   0   8   1       13.83        8.12      1.28 o
   1   8   1       93.72      118.49      3.00 o
   2   8   1      382.50      443.49      7.37 o
   3   8   1      429.23      486.05      7.72 o
   4   8   1       28.60       48.81      2.26 o
   5   8   1       15.27        8.92      2.31 o
   6   8   1      229.49      247.99      5.12 o
   7   8   1      180.22      223.43      4.86 o
   8   8   1      776.48      883.30     16.34 o
   9   8   1       42.96       45.05      3.69 o
  10   8   1       12.68       19.79      4.00 o
  11   8   1        2.08        0.78      3.28 o
  12   8   1       64.62       55.67      4.84 o
  13   8   1       36.35       41.91      6.31 o
  14   8   1        0.00       10.97      6.87 o
  15   8   1       73.43       71.59     12.90 o
  16   8   1       18.16       15.01     17.24 o
  17   8   1        3.88      -16.82     16.82 o
 -11   9   1       10.38       33.33      8.65 o
 -10   9   1        4.81       13.59      7.47 o
  -9   9   1        4.74        6.69      5.17 o
  -8   9   1        2.75        7.62      4.34 o
  -7   9   1       62.97       53.64      4.76 o
  -6   9   1      496.45      480.55     12.61 o
  -5   9   1       39.67       34.80      4.42 o
  -4   9   1       29.24       25.74      3.42 o
  -3   9   1        2.90        6.69      3.30 o
  -2   9   1      322.85      337.99      8.73 o
  -1   9   1       29.83       31.77      2.81 o
   0   9   1        0.35       -0.78      0.94 o
   1   9   1       93.65      108.12      2.86 o
   2   9   1      483.64      530.55      8.64 o
   3   9   1       33.76       29.69      2.19 o
   4   9   1       91.67       99.47      3.48 o
   5   9   1       61.26       67.84      2.89 o
   6   9   1       37.57       29.96      2.59 o
   7   9   1       45.85       38.27      2.47 o
   8   9   1      209.76      203.36      6.06 o
   9   9   1      242.15      256.33      8.40 o
  10   9   1       23.19       27.55      5.90 o
  11   9   1      121.04      135.40      8.73 o
  12   9   1       27.76       24.49      6.69 o
  13   9   1        7.32       16.60      7.03 o
  14   9   1       18.04       12.34      5.97 o
  15   9   1        1.92        2.48     15.54 o
  16   9   1        6.41       18.70     17.62 o
  17   9   1        0.17        2.33     11.67 o
 -10  10   1       15.12        4.36     12.78 o
  -9  10   1        1.06       15.90      6.08 o
  -8  10   1       42.18       39.52      6.28 o
  -7  10   1       94.60       93.33      6.04 o
  -6  10   1        0.00        0.16      4.90 o
  -5  10   1       99.15      104.26      5.61 o
  -4  10   1      187.97      184.57      7.14 o
  -3  10   1        0.19        2.64      3.58 o
  -2  10   1      154.78      153.72      5.26 o
  -1  10   1      103.75      130.21      4.84 o
   0  10   1      280.74      274.23      4.97 o
   1  10   1      130.98      145.77      3.62 o
   2  10   1     1025.47      947.58     15.39 o
   3  10   1       13.37       10.31      2.17 o
   4  10   1        1.88        1.89      2.34 o
   5  10   1      296.11      291.03      6.40 o
   6  10   1       62.65       62.39      2.97 o
   7  10   1      250.59      238.63      7.34 o
   8  10   1        0.87        0.47      2.81 o
   9  10   1      160.40      162.20      5.73 o
  10  10   1      235.69      182.54      6.42 o
  11  10   1      242.86      252.33     11.92 o
  12  10   1        7.20       22.79      7.40 o
  13  10   1      123.28       97.49      9.14 o
  14  10   1       26.64        9.22      7.06 o
  15  10   1        0.16       -1.41     15.79 o
  16  10   1        0.93       20.46     13.23 o
  -9  11   1       11.19       17.53      5.03 o
  -8  11   1        4.64       21.27      5.65 o
  -7  11   1        1.90        8.92      3.73 o
  -6  11   1       43.82       28.74      4.56 o
  -5  11   1        0.44        4.05      3.72 o
  -4  11   1      184.47      182.19      6.08 o
  -3  11   1        8.93       12.95      4.23 o
  -2  11   1       30.24       25.87      3.44 o
  -1  11   1       25.96       32.91      3.44 o
   0  11   1        7.89        7.84      1.27 o
   1  11   1       86.11       78.96      2.89 o
   2  11   1      489.82      453.01      9.58 o
   3  11   1     1319.38     1217.64     17.45 o
   4  11   1        1.94        0.78      2.81 o
   5  11   1      194.76      174.18      4.62 o
   6  11   1        6.07       12.15      2.97 o
   7  11   1        9.13        8.92      2.84 o
   8  11   1      100.79       92.85      5.06 o
   9  11   1       13.72        5.76      4.69 o
  10  11   1        9.86       20.93      3.78 o
  11  11   1        3.60       -2.17      7.97 o
  12  11   1        1.60       -8.64      8.64 o
  13  11   1        0.32       -4.36      6.11 o
  14  11   1      121.20      120.68      7.97 o
  15  11   1        4.36        2.48     16.81 o
  16  11   1      126.97      193.14     22.23 o
  -8  12   1        1.60       13.40      5.12 o
  -7  12   1       59.03       74.59      5.39 o
  -6  12   1       11.81       23.63      5.11 o
  -5  12   1      104.37      107.61      5.97 o
  -4  12   1       40.94       31.35      4.62 o
  -3  12   1        9.32       17.01      4.53 o
  -2  12   1       42.22       46.56      3.92 o
  -1  12   1        0.03        8.92      3.58 o
   0  12   1        1.52        3.28      2.98 o
   1  12   1        5.83        7.36      2.03 o
   2  12   1        9.59        6.69      2.51 o
   3  12   1       54.22       48.81      3.31 o
   4  12   1      394.02      384.54     10.78 o
   5  12   1       12.69       10.48      3.41 o
   6  12   1       20.87       21.96      4.22 o
   7  12   1      287.65      239.02      7.73 o
   8  12   1       52.55       35.40      4.47 o
   9  12   1        0.00        3.75      4.22 o
  10  12   1      261.65      245.63     12.14 o
  11  12   1       51.36       63.18      7.54 o
  12  12   1       24.77       36.14      7.22 o
  13  12   1       46.42       40.14      7.76 o
  14  12   1       10.85        5.00      7.22 o
  15  12   1        0.02       -9.37     17.23 o
  -7  13   1       12.24       24.62      6.08 o
  -6  13   1       18.41       13.40      5.03 o
  -5  13   1        2.23        9.22      4.56 o
  -4  13   1       16.97       12.68      4.09 o
  -3  13   1      111.33      132.79      6.34 o
  -2  13   1       17.54       20.93      4.80 o
  -1  13   1        0.13       -2.03      4.84 o
   0  13   1       81.00       78.52      4.87 o
   1  13   1        8.30       14.53      4.58 o
   2  13   1       95.64       98.97      4.48 o
   3  13   1       29.06       32.77      3.86 o
   4  13   1       60.76       61.22      5.87 o
   5  13   1       82.92       74.59     10.57 o
   6  13   1       28.40       32.77      6.58 o
   7  13   1        2.81       10.48      4.69 o
   8  13   1      187.89      220.82     11.51 o
   9  13   1       13.89       -5.47      7.19 o
  10  13   1       16.02       12.68      5.78 o
  11  13   1        1.05       -8.73      8.73 o
  12  13   1        3.46       32.61      9.28 o
  13  13   1       31.93       35.24      9.64 o
  14  13   1        8.36       -4.84     12.98 o
  15  13   1        5.19       -5.47     16.24 o
  -5  14   1        1.37       -0.92      6.51 o
  -4  14   1        0.75        8.92      4.70 o
  -3  14   1       39.09       34.65      5.45 o
  -2  14   1        0.67       10.97      4.89 o
  -1  14   1       50.84       49.33      4.73 o
   0  14   1       18.27       10.64      4.56 o
   1  14   1       53.19       76.10      5.89 o
   2  14   1        6.35       16.40      3.14 o
   3  14   1       67.14       60.82      4.48 o
   4  14   1       72.22       73.29      6.00 o
   5  14   1        1.52        2.64      5.15 o
   6  14   1      194.87      158.39      9.12 o
   7  14   1        3.47       16.20      6.23 o
   8  14   1      107.04       95.28      8.78 o
   9  14   1        2.46        3.91      6.56 o
  10  14   1       10.42        9.84      8.78 o
  11  14   1        0.77        0.31      8.95 o
  12  14   1        3.19        7.15      8.09 o
  13  14   1       20.30       58.70     10.73 o
  14  14   1        2.51       -0.47     11.92 o
  -4  15   1       36.87       35.10      8.59 o
  -3  15   1        0.02       30.93      7.37 o
  -2  15   1        0.89        1.41      5.31 o
  -1  15   1       24.38       33.93      7.72 o
   0  15   1       13.65       19.57      6.08 o
   1  15   1       60.47       58.31      8.01 o
   2  15   1        3.28        3.28      4.39 o
   3  15   1       18.34       31.35      7.70 o
   4  15   1       19.29       28.08      9.40 o
   5  15   1      149.12      150.62      8.90 o
   6  15   1        2.08       -3.61      5.03 o
   7  15   1       21.47       11.90      6.29 o
   8  15   1        3.39       15.60      7.79 o
   9  15   1       48.72       67.42     10.47 o
  10  15   1       21.35       41.91      9.87 o
  11  15   1        4.41       -3.42      6.37 o
  12  15   1       17.19       24.49      7.92 o
  13  15   1       10.72       34.21      8.78 o
  -1  16   1       75.34       83.93     11.00 o
   0  16   1       16.55       24.87      8.11 o
   1  16   1       44.14       65.18      9.08 o
   2  16   1       17.21       17.32      6.76 o
   3  16   1       21.59       20.46      7.47 o
   4  16   1       25.62       36.29     14.76 o
   5  16   1        0.18        1.72     10.95 o
   6  16   1        4.75       21.49     11.59 o
   7  16   1       22.41       36.44      8.00 o
   8  16   1       46.47       44.70      6.69 o
   9  16   1       33.39       38.43      7.90 o
  10  16   1        0.05       10.64      9.54 o
  11  16   1        2.26        2.03     10.47 o
  12  16   1        0.00       20.46      8.26 o
   1  17   1       23.68       15.31      8.31 o
   2  17   1        0.52       16.70     11.43 o
   3  17   1        9.23       62.39     15.40 o
   4  17   1        8.22       13.32     11.22 o
   5  17   1       57.69       99.47     17.20 o
   6  17   1       11.22       32.47     14.81 o
   7  17   1       56.27       65.39     16.98 o
   8  17   1       23.68       11.39     16.20 o
   9  17   1        5.91       -4.84     11.54 o
  -9 -16   2        0.88        7.01      7.95 o
  -8 -16   2       15.57       32.19      9.22 o
  -7 -16   2       24.46       23.27     16.04 o
  -6 -16   2        5.54       22.43     11.37 o
  -5 -16   2        1.60      -10.64     10.64 o
  -4 -16   2       10.08       42.39     15.79 o
  -3 -16   2        1.22       26.38     17.07 o
  -2 -16   2        8.40       61.61     11.78 o
 -11 -15   2        0.07        6.37      8.26 o
 -10 -15   2        5.16       34.80     10.47 o
  -9 -15   2        1.18       32.61     10.00 o
  -8 -15   2       37.68       45.55      7.25 o
  -7 -15   2        0.65       19.03      8.08 o
  -6 -15   2       14.58       21.73      7.69 o
  -5 -15   2        8.28       30.52      7.45 o
  -4 -15   2       78.76      107.34     16.57 o
  -3 -15   2        0.03       -6.89     14.82 o
  -2 -15   2       16.32       15.90      6.28 o
  -1 -15   2        0.01       -0.31      7.23 o
   0 -15   2        1.62       12.15      6.53 o
   1 -15   2        8.08       14.25      7.54 o
   2 -15   2       47.27       44.38      6.00 o
 -12 -14   2        6.84       13.87     10.79 o
 -11 -14   2        0.01       11.06      8.23 o
 -10 -14   2        0.89        7.15      7.83 o
  -9 -14   2        9.09       12.78      7.06 o
  -8 -14   2        4.75        6.56      8.58 o
  -7 -14   2       94.87      104.26      9.45 o
  -6 -14   2       92.40       89.99      8.06 o
  -5 -14   2       19.27       20.59      6.69 o
  -4 -14   2        4.64       -6.40      6.40 o
  -3 -14   2        6.08       13.40      5.50 o
  -2 -14   2       11.79       20.59      5.90 o
  -1 -14   2        1.01       -5.90      5.90 o
   0 -14   2        6.75       29.15      6.34 o
   1 -14   2        5.09        2.81      6.58 o
   2 -14   2       21.75       24.24      5.90 o
   3 -14   2       11.76        4.05      4.67 o
   4 -14   2       19.96       20.59      6.36 o
 -14 -13   2        4.82       38.89     17.62 o
 -13 -13   2        7.15        1.11      6.59 o
 -12 -13   2       15.98      -11.12     11.12 o
 -11 -13   2      111.80      130.21     11.12 o
 -10 -13   2        5.69       19.35      9.23 o
  -9 -13   2        2.14       10.48      8.58 o
  -8 -13   2        0.11        4.36      7.62 o
  -7 -13   2       54.82       40.94      6.08 o
  -6 -13   2      247.56      236.32     11.14 o
  -5 -13   2       12.12       19.35      5.94 o
  -4 -13   2       21.70       12.34      5.19 o
  -3 -13   2       96.93       84.16      6.19 o
  -2 -13   2      107.86       88.33      4.70 o
  -1 -13   2        0.03        1.89      5.33 o
   0 -13   2        0.66       11.56      4.33 o
   1 -13   2       15.01        0.62      4.19 o
   2 -13   2       32.01       33.33      5.48 o
   3 -13   2        4.00        9.08      5.95 o
   4 -13   2        0.12        8.12      5.62 o
   5 -13   2       86.29       82.10      7.48 o
   6 -13   2       28.46       34.36      6.73 o
 -14 -12   2        3.91       21.27     18.32 o
 -13 -12   2        0.42      -10.59     10.59 o
 -12 -12   2       18.13       18.70      7.36 o
 -11 -12   2       62.04       63.57      7.58 o
 -10 -12   2        0.33        5.94      6.70 o
  -9 -12   2        7.87        1.56      5.47 o
  -8 -12   2      138.65      140.38      9.18 o
  -7 -12   2      110.05       82.55      8.40 o
  -6 -12   2       40.80       47.25      6.87 o
  -5 -12   2       62.51       57.75      7.22 o
  -4 -12   2      143.59      134.80      7.25 o
  -3 -12   2        0.28        5.94      2.31 o
  -2 -12   2      172.29      163.15      4.47 o
  -1 -12   2       11.48       17.21      2.48 o
   0 -12   2      258.90      226.43      5.64 o
   1 -12   2       22.90       24.99      3.50 o
   2 -12   2        7.60        9.53      5.01 o
   3 -12   2       18.30       13.59      4.33 o
   4 -12   2       72.34       70.54      5.45 o
   5 -12   2        3.79       13.32      7.94 o
   6 -12   2       32.27       62.39      9.08 o
   7 -12   2        7.71       53.28     10.22 o
 -15 -11   2        0.58       17.84     14.26 o
 -14 -11   2       27.72       59.65     16.21 o
 -13 -11   2       10.80       18.17      7.67 o
 -12 -11   2       39.42       32.77      8.01 o
 -11 -11   2      149.47      128.79      9.93 o
 -10 -11   2      108.69      113.92      9.34 o
  -9 -11   2       31.03       29.83      7.64 o
  -8 -11   2        1.03       16.20      3.92 o
  -7 -11   2       21.06       16.40      2.94 o
  -6 -11   2       53.29       58.50      3.44 o
  -5 -11   2      310.44      283.83      8.42 o
  -4 -11   2     1026.40      942.19     19.95 o
  -3 -11   2        0.18        2.03      2.50 o
  -2 -11   2      158.71      147.58      3.64 o
  -1 -11   2       57.76       51.28      2.33 o
   0 -11   2      139.53      134.52      3.48 o
   1 -11   2      276.25      258.33      7.23 o
   2 -11   2      105.73      114.18      4.28 o
   3 -11   2       71.53       64.78      5.23 o
   4 -11   2        3.87       12.95      4.69 o
   5 -11   2       67.66       86.69      6.04 o
   6 -11   2       92.50       97.24      6.65 o
   7 -11   2       24.15       27.94      5.15 o
   8 -11   2        9.06       23.63      8.26 o
 -15 -10   2       69.77       42.89     12.76 o
 -14 -10   2        0.73       -0.92     10.87 o
 -13 -10   2       18.56       26.77      6.47 o
 -12 -10   2      125.47      143.96      9.00 o
 -11 -10   2      106.20      103.50      8.39 o
 -10 -10   2       27.49       23.88      5.98 o
  -9 -10   2       11.93       21.85      3.73 o
  -8 -10   2       23.03       20.46      2.61 o
  -7 -10   2       82.32       72.87      3.62 o
  -6 -10   2      216.20      218.60      5.55 o
  -5 -10   2      113.42      131.93      4.59 o
  -4 -10   2       55.69       59.47      2.89 o
  -3 -10   2      172.55      135.40      4.08 o
  -2 -10   2       10.25       10.64      2.53 o
  -1 -10   2       81.77       90.69      2.86 o
   0 -10   2       53.41       46.22      2.72 o
   1 -10   2      130.16      119.59      3.55 o
   2 -10   2        5.48        3.28      2.67 o
   3 -10   2      542.36      500.48     10.62 o
   4 -10   2      560.81      509.47     12.42 o
   5 -10   2        3.69       -2.03      4.70 o
   6 -10   2       93.63       73.09      5.12 o
   7 -10   2        8.51       15.31      6.26 o
   8 -10   2        0.06       -4.37      4.37 o
   9 -10   2      101.89       91.66      9.33 o
 -16  -9   2        1.53        3.11     16.82 o
 -15  -9   2        4.67       32.33     17.34 o
 -14  -9   2      133.48      138.32     13.82 o
 -13  -9   2       11.54        6.25      5.31 o
 -12  -9   2      178.86      149.70      8.87 o
 -11  -9   2       34.50       32.33      5.97 o
 -10  -9   2       23.24       29.96      4.65 o
  -9  -9   2       17.02       17.95      2.55 o
  -8  -9   2      159.27      138.32      4.11 o
  -7  -9   2      595.85      587.88     10.31 o
  -6  -9   2       54.29       58.31      2.86 o
  -5  -9   2       98.13       89.27      3.08 o
  -4  -9   2      174.54      164.11      4.48 o
  -3  -9   2     1035.31      978.60     16.42 o
  -2  -9   2      216.53      224.18      5.61 o
  -1  -9   2      180.63      206.22      5.03 o
   0  -9   2      123.60      129.91      3.42 o
   1  -9   2       33.01       21.73      1.98 o
   2  -9   2      175.37      150.33      3.67 o
   3  -9   2       55.10       42.24      2.44 o
   4  -9   2       22.28       19.03      2.19 o
   5  -9   2      121.91      138.32      5.00 o
   6  -9   2       34.72       42.89      6.54 o
   7  -9   2        0.37       -3.61      5.94 o
   8  -9   2        0.31       -0.31      6.28 o
   9  -9   2        0.04       -7.45      7.45 o
  10  -9   2        5.20        1.72      6.11 o
 -16  -8   2       17.33       15.31     12.51 o
 -15  -8   2        5.67       -7.36     15.32 o
 -14  -8   2        6.53       63.78     17.96 o
 -13  -8   2        8.49       -4.36      9.03 o
 -12  -8   2        1.20        5.64      5.17 o
 -11  -8   2       95.39      102.98      6.84 o
 -10  -8   2       31.87       23.63      2.19 o
  -9  -8   2        1.46        5.94      2.01 o
  -8  -8   2        0.86        4.05      2.01 o
  -7  -8   2       21.99       30.52      2.48 o
  -6  -8   2       70.91       73.51      2.78 o
  -5  -8   2      179.62      231.72      4.56 o
  -4  -8   2      239.25      247.20      5.50 o
  -3  -8   2       49.46       53.45      2.37 o
  -2  -8   2        0.01        2.48      1.84 o
  -1  -8   2      221.22      220.09      4.45 o
   0  -8   2        6.11        4.51      1.55 o
   1  -8   2      854.81      934.54     15.28 o
   2  -8   2       22.63       26.51      1.94 o
   3  -8   2      172.00      176.84      4.33 o
   4  -8   2     1081.73     1093.61     19.84 o
   5  -8   2      201.59      189.00      5.15 o
   6  -8   2      133.85      129.07      5.11 o
   7  -8   2       94.22       72.01      3.81 o
   8  -8   2      173.07      186.94      9.92 o
   9  -8   2        9.14       11.22      7.45 o
  10  -8   2      107.03      121.79      9.65 o
  11  -8   2        0.57        3.61      7.03 o
 -16  -7   2        0.28       26.51     17.51 o
 -15  -7   2        9.87       -2.17     10.57 o
 -14  -7   2      153.00      166.68     19.04 o
 -13  -7   2      101.62       66.60     14.28 o
 -12  -7   2        0.19        7.50      8.62 o
 -11  -7   2      116.99       90.46      6.19 o
 -10  -7   2        4.89        1.41      1.58 o
  -9  -7   2      101.49       98.72      3.48 o
  -8  -7   2       36.56       36.60      2.58 o
  -7  -7   2      419.07      384.04      8.33 o
  -6  -7   2       76.83       63.78      2.39 o
  -5  -7   2       99.26       75.23      2.61 o
  -4  -7   2     1105.04     1049.44     16.20 o
  -3  -7   2     2049.83     2069.60     30.71 o
  -2  -7   2       15.14        6.25      2.37 o
  -1  -7   2      217.96      213.82      5.12 o
   0  -7   2       42.74       55.67      2.23 o
   1  -7   2       35.50       34.94      1.92 o
   2  -7   2        0.00        1.72      1.58 o
   3  -7   2        2.81        6.56      1.73 o
   4  -7   2      164.31      158.39      4.09 o
   5  -7   2      175.47      161.56      4.45 o
   6  -7   2      282.03      265.20      6.11 o
   7  -7   2      313.69      296.17      8.17 o
   8  -7   2       80.05       90.69      5.23 o
   9  -7   2        9.78       11.06      5.48 o
  10  -7   2       16.77       36.14      8.11 o
  11  -7   2        3.11        5.17      6.87 o
  12  -7   2        1.15       16.40      8.29 o
 -16  -6   2       27.84       35.24     12.61 o
 -15  -6   2        8.36      -14.34     14.34 o
 -14  -6   2       14.74       22.79     11.81 o
 -13  -6   2       29.32       34.50     10.87 o
 -12  -6   2       16.14       14.06      4.87 o
 -11  -6   2      254.81      221.57      6.33 o
 -10  -6   2       42.38       54.56      4.25 o
  -9  -6   2       72.50       82.79      3.19 o
  -8  -6   2      119.44      125.40      5.05 o
  -7  -6   2        3.44        7.01      1.59 o
  -6  -6   2      120.90      133.65      3.47 o
  -5  -6   2      994.23      969.24     14.01 o
  -4  -6   2     2288.82     2541.89     34.02 o
  -3  -6   2      209.68      293.17      5.56 o
  -2  -6   2      961.63      965.36     13.20 o
  -1  -6   2     1490.00     1605.50     27.04 o
   0  -6   2      605.11      666.07     10.32 o
   1  -6   2      196.95      148.48      3.34 o
   2  -6   2      119.76      134.52      3.48 o
   3  -6   2      145.69      134.52      3.48 o
   4  -6   2       81.32       79.85      3.12 o
   5  -6   2      100.60       97.74      3.22 o
   6  -6   2      363.82      336.61      6.42 o
   7  -6   2      250.78      208.01      4.69 o
   8  -6   2      137.62      120.13      4.39 o
   9  -6   2       57.96       45.72      5.08 o
  10  -6   2        0.61       10.31      4.09 o
  11  -6   2       25.59       30.93      8.06 o
  12  -6   2       19.07       22.79      7.40 o
  13  -6   2        2.50       19.24      7.67 o
 -16  -5   2        0.80        4.20     11.22 o
 -15  -5   2        2.92      -14.26     14.26 o
 -14  -5   2       41.86       25.24     13.43 o
 -13  -5   2      323.90      275.88     20.34 o
 -12  -5   2       12.97       12.68      2.50 o
 -11  -5   2       84.96       78.07      3.53 o
 -10  -5   2       73.14       62.59      4.15 o
  -9  -5   2      225.04      229.83      6.83 o
  -8  -5   2      166.29      195.24      6.28 o
  -7  -5   2      134.64      109.68      3.14 o
  -6  -5   2     1242.13     1501.09     22.27 o
  -5  -5   2     1629.89     1773.96     26.32 o
  -4  -5   2      424.60      474.54      7.08 o
  -3  -5   2       42.46       44.55      1.50 o
  -2  -5   2      271.83      298.33      4.75 o
  -1  -5   2       87.50       78.52      2.44 o
   0  -5   2     1108.80      952.20     15.43 o
   1  -5   2      680.16      673.20     11.67 o
   2  -5   2      718.08      765.67     13.84 o
   3  -5   2       15.01       20.46      1.58 o
   4  -5   2       63.50       52.19      2.17 o
   5  -5   2     1772.68     1800.38     26.52 o
   6  -5   2        1.44       -2.81      2.97 o
   7  -5   2      204.32      184.90      4.76 o
   8  -5   2      701.41      622.93     12.48 o
   9  -5   2      233.13      208.37      5.78 o
  10  -5   2       14.96       19.35      4.19 o
  11  -5   2       12.71       10.81      4.51 o
  12  -5   2       14.49        5.47      5.50 o
  13  -5   2        4.51       29.55      8.42 o
  14  -5   2       34.72       55.48     13.59 o
 -16  -4   2        1.93       -9.22     14.89 o
 -15  -4   2       46.27       37.35     10.84 o
 -14  -4   2       10.95        0.16     13.28 o
 -13  -4   2        0.55       23.40      8.59 o
 -12  -4   2      134.57      101.72      5.55 o
 -11  -4   2       64.22       55.86      3.36 o
 -10  -4   2       31.34       34.21      2.48 o
  -9  -4   2      118.58      119.59      4.65 o
  -8  -4   2      123.01      109.68      4.19 o
  -7  -4   2      783.75      896.72     16.46 o
  -6  -4   2       54.98       53.45      2.01 o
  -5  -4   2      930.37     1039.74     16.12 o
  -4  -4   2     1997.23     1980.74     30.04 o
  -3  -4   2     1715.53     1796.14     24.37 o
  -2  -4   2     4363.29     4716.50     66.95 o
  -1  -4   2      289.71      270.93      5.34 o
   0  -4   2      986.07     1088.66     16.49 o
   1  -4   2     2299.58     2435.90     40.71 o
   2  -4   2       50.91       50.39      1.78 o
   3  -4   2       70.99       81.88      2.26 o
   4  -4   2      864.97      933.01     14.51 o
   5  -4   2       75.39      100.22      3.00 o
   6  -4   2      190.44      186.94      4.44 o
   7  -4   2      407.42      356.62      7.08 o
   8  -4   2      483.23      455.14      9.61 o
   9  -4   2       13.88       22.68      3.45 o
  10  -4   2       83.43       75.88      5.23 o
  11  -4   2        2.95       18.70      4.86 o
  12  -4   2       11.63        0.47      6.90 o
  13  -4   2        0.05        4.36      6.84 o
  14  -4   2        2.70       20.93     11.67 o
 -16  -3   2        0.44       37.05     15.82 o
 -15  -3   2       45.08       36.44     10.72 o
 -14  -3   2       15.69       24.37     12.21 o
 -13  -3   2        9.84        8.40      3.92 o
 -12  -3   2      109.08       90.94      5.97 o
 -11  -3   2      182.14      169.60      6.19 o
 -10  -3   2       72.21       68.24      2.89 o
  -9  -3   2      154.03      160.61      4.12 o
  -8  -3   2      120.10      135.68      3.20 o
  -7  -3   2       15.16        5.00      1.91 o
  -6  -3   2        2.91        5.47      1.69 o
  -5  -3   2      125.85      146.67      3.64 o
  -4  -3   2      576.99      455.14      8.00 o
  -3  -3   2    15160.25    14974.03    467.98 o
  -1  -3   2    12582.51    13197.90    292.91 o
   0  -3   2     2573.17     2569.68     36.74 o
   1  -3   2      586.53      557.97      8.86 o
   2  -3   2        2.34       11.39      1.27 o
   3  -3   2      219.78      235.16      4.98 o
   4  -3   2      505.12      528.84      9.20 o
   5  -3   2      513.50      560.33     10.06 o
   6  -3   2       13.78       10.15      2.31 o
   7  -3   2      199.34      203.36      4.98 o
   8  -3   2        0.47        1.41      2.50 o
   9  -3   2      150.11      158.72      5.05 o
  10  -3   2        0.35        5.76      2.81 o
  11  -3   2       90.26       90.94      5.72 o
  12  -3   2       17.76       27.82      4.75 o
  13  -3   2       11.84        7.84      5.19 o
  14  -3   2       16.30       12.68      6.76 o
  15  -3   2       15.11       12.68      8.11 o
 -16  -2   2        7.01       -8.12     13.61 o
 -15  -2   2        1.61       -7.62     13.26 o
 -14  -2   2       14.92       10.48      8.25 o
 -13  -2   2        0.48        1.72      3.73 o
 -12  -2   2        7.35        4.36      4.23 o
 -11  -2   2       36.36       34.80      4.28 o
 -10  -2   2      145.87      116.34      5.12 o
  -9  -2   2      553.19      561.51     10.67 o
  -8  -2   2       13.37       12.51      1.59 o
  -7  -2   2        0.17        1.72      1.70 o
  -6  -2   2      105.39       90.69      2.37 o
  -5  -2   2      617.95      666.07      9.68 o
  -4  -2   2       39.14       88.80      2.59 o
  -3  -2   2       46.26        5.00      2.80 o
   1  -2   2       75.61       87.39      4.90 o
   2  -2   2     1344.60     1402.06     24.34 o
   3  -2   2        0.58        0.00      1.56 o
   4  -2   2      844.13      919.32     15.92 o
   5  -2   2        1.43       -2.01      2.01 o
   6  -2   2     1412.22     1632.66     27.27 o
   7  -2   2       64.88       57.94      3.61 o
   8  -2   2        2.71        3.28      2.05 o
   9  -2   2        2.35       10.15      2.16 o
  10  -2   2       48.28       42.24      2.59 o
  11  -2   2       21.22       27.82      4.09 o
  12  -2   2        0.66       -4.51      4.51 o
  13  -2   2        4.14       17.21      6.53 o
  14  -2   2       17.73       23.40      7.37 o
  15  -2   2       29.96       28.08      7.81 o
 -16  -1   2        7.95        3.75     14.23 o
 -15  -1   2       42.07       44.20      9.97 o
 -14  -1   2       73.25       69.70      5.64 o
 -13  -1   2       60.23       41.42      4.83 o
 -12  -1   2        8.74        9.84      3.92 o
 -11  -1   2      433.28      416.03     10.70 o
 -10  -1   2       31.30       23.76      3.41 o
  -9  -1   2      639.17      601.91     10.42 o
  -8  -1   2      187.08      195.24      4.55 o
  -7  -1   2       88.83      108.90      3.39 o
  -6  -1   2     2745.58     2812.09     41.10 o
  -5  -1   2     1399.21     1418.96     21.65 o
  -4  -1   2      659.84      679.04     11.73 o
  -3  -1   2        4.36        7.36      1.56 o
   0  -1   2      528.08      617.95     15.53 o
   3  -1   2       22.99       20.81      2.05 o
   4  -1   2     2071.88     2123.40     39.16 o
   5  -1   2     9244.19    10372.73    162.93 o
   6  -1   2        9.10        4.51      2.66 o
   7  -1   2        1.71        0.47      1.89 o
   8  -1   2      186.78      185.93      5.11 o
   9  -1   2       12.37       14.71      2.78 o
  10  -1   2       15.96       14.53      4.09 o
  11  -1   2       82.43       56.42      4.12 o
  12  -1   2       30.43       49.16      6.48 o
  13  -1   2        0.00        4.05      4.83 o
  14  -1   2       32.52       44.20      7.31 o
  15  -1   2        7.02        2.81      7.15 o
  16  -1   2       18.83       30.79      7.76 o
 -16   0   2        0.67        0.78     11.92 o
 -15   0   2       16.71       26.38      8.48 o
 -14   0   2       17.89       15.10      4.95 o
 -13   0   2      105.05       95.28      5.86 o
 -12   0   2        7.11        0.16      3.80 o
 -11   0   2       41.37       50.39      4.80 o
 -10   0   2      460.08      413.48     10.67 o
  -9   0   2      969.22      949.11     15.40 o
  -8   0   2        0.12        0.00      1.56 o
  -7   0   2       69.37       76.54      1.97 o
  -6   0   2        2.62       -0.62      1.87 o
  -5   0   2       24.66       36.14      1.80 o
  -4   0   2     2049.32     2053.72     30.58 o
  -3   0   2      778.80      751.89     10.28 o
  -1   0   2        0.39        0.47      0.95 o
   0   0   2     1680.73     1612.53     39.14 o
   1   0   2      415.67      314.07      8.42 o
   2   0   2      127.45      166.68      6.78 o
   3   0   2     3014.91     3164.48    102.64 o
   4   0   2    10826.71    11469.52    179.35 o
   5   0   2       79.61       78.96      2.89 o
   6   0   2       52.23       51.28      2.50 o
   7   0   2       26.60       10.48      2.01 o
   8   0   2        3.30       -2.05      2.05 o
   9   0   2       15.44       18.70      2.48 o
  10   0   2        3.70        7.01      3.91 o
  11   0   2       85.73       80.30      6.50 o
  12   0   2       33.48       33.05      4.31 o
  13   0   2        4.16       16.70      5.62 o
  14   0   2       65.48       52.00      7.39 o
  15   0   2        0.07        2.48      9.01 o
  16   0   2       13.66       22.79      7.64 o
 -15   1   2       39.77       29.02      9.03 o
 -14   1   2       89.82       82.10      6.34 o
 -13   1   2       19.90       17.64      4.40 o
 -12   1   2        4.47        5.47      4.56 o
 -11   1   2      736.37      730.12     12.15 o
 -10   1   2      500.18      477.82      9.84 o
  -9   1   2        6.01       13.14      1.72 o
  -8   1   2        4.41        7.36      1.42 o
  -7   1   2        3.59        3.28      1.09 o
  -6   1   2     1472.17     1608.51     22.06 o
  -5   1   2     1827.35     1836.61     24.63 o
  -4   1   2     4399.64     4444.18     58.33 o
  -3   1   2      776.24      745.06      9.56 o
  -2   1   2     5075.73     6203.56    200.81 o
  -1   1   2     2914.63     3386.18     77.09 o
   0   1   2      199.75       65.39      1.62 o
   1   1   2     6612.47     5159.02     82.58 o
   2   1   2     1591.28     1775.01     33.69 o
   4   1   2        2.03        5.76      1.86 o
   5   1   2      116.85      141.86      3.58 o
   6   1   2     1898.34     2318.90     37.32 o
   7   1   2      306.14      416.54      8.67 o
   8   1   2      597.88      758.76     13.78 o
   9   1   2       23.05       23.88      2.81 o
  10   1   2       10.74       10.64      3.92 o
  11   1   2      267.87      242.11      8.95 o
  12   1   2      916.06      844.36     21.79 o
  13   1   2      165.79      161.56     12.07 o
  14   1   2       33.02       43.55      6.94 o
  15   1   2       16.84        2.48      7.01 o
  16   1   2       29.37       26.13      7.15 o
 -15   2   2       12.90        4.67      8.26 o
 -14   2   2        9.92       14.25      4.81 o
 -13   2   2       24.14       38.89      5.76 o
 -12   2   2      141.22      132.21      6.61 o
 -11   2   2       11.31        1.89      1.89 o
 -10   2   2      422.01      425.77      8.25 o
  -9   2   2       16.76        9.68      2.01 o
  -8   2   2      302.04      281.32      5.45 o
  -7   2   2      274.79      281.32      5.03 o
  -6   2   2     1233.40     1274.09     19.63 o
  -5   2   2      342.89      353.80      6.11 o
  -4   2   2     1858.34     2039.02     27.09 o
  -3   2   2       37.65       37.05      1.22 o
  -2   2   2      102.18      157.45      2.83 o
   0   2   2      447.14      479.46      7.67 o
   1   2   2      719.17      795.69     11.98 o
   2   2   2     5611.65     5915.61    130.72 o
   4   2   2      525.15      565.07     10.11 o
   5   2   2       94.83      114.45      3.20 o
   6   2   2      451.10      484.40      8.25 o
   7   2   2      178.62      189.69      4.12 o
   8   2   2      138.13      117.68      3.80 o
   9   2   2      362.40      358.04      8.04 o
  10   2   2      545.49      529.99     16.12 o
  11   2   2       75.77       67.42      5.95 o
  12   2   2       36.84       32.05      4.25 o
  13   2   2       10.06       17.53     10.36 o
  14   2   2       40.21       52.73     13.43 o
  15   2   2        0.01        5.94      7.19 o
  16   2   2       28.35       34.50      5.58 o
  17   2   2       18.47       13.87     10.43 o
 -14   3   2       36.60       30.93      5.84 o
 -13   3   2       43.42       47.42      5.00 o
 -12   3   2        3.06        4.36      6.69 o
 -11   3   2      305.47      261.14      6.87 o
 -10   3   2     1055.65     1022.09     16.78 o
  -9   3   2        0.30        0.62      2.48 o
  -8   3   2        2.62        7.84      2.94 o
  -7   3   2       62.08       75.23      2.81 o
  -6   3   2       21.49       12.68      2.05 o
  -5   3   2       40.43       56.98      2.26 o
  -4   3   2      354.32      346.78      5.59 o
  -3   3   2       31.19       36.29      1.36 o
  -2   3   2      221.45      132.21      2.59 o
  -1   3   2     2548.30     2747.52     44.55 o
   0   3   2     1494.21     1495.28     51.23 o
   2   3   2      102.18      116.87      7.56 o
   3   3   2     9302.34    10293.96    322.09 o
   4   3   2     5928.30     6458.13    102.45 o
   5   3   2       43.44       40.63      2.23 o
   6   3   2       68.36       62.00      2.56 o
   7   3   2      181.96      166.35      4.19 o
   8   3   2      834.38      876.63     14.06 o
   9   3   2       50.81       69.70      3.12 o
  10   3   2        1.73        5.30      3.45 o
  11   3   2        0.41        6.56      4.87 o
  12   3   2      387.40      356.15     12.26 o
  13   3   2      119.66       92.38     13.70 o
  14   3   2       37.38       48.11     12.48 o
  15   3   2        0.04       20.59     13.61 o
  16   3   2        0.67       11.22      6.11 o
  17   3   2        6.53        8.26     10.92 o
 -14   4   2        7.62       13.78      9.09 o
 -13   4   2       51.46       37.19      7.17 o
 -12   4   2        2.01        3.75      4.55 o
 -11   4   2      123.08      116.87      6.48 o
 -10   4   2      147.26      137.72      3.81 o
  -9   4   2     1508.28     1483.71     25.99 o
  -8   4   2       44.38       44.55      3.50 o
  -7   4   2      194.49      221.20      4.83 o
  -6   4   2      133.73      101.98      3.03 o
  -5   4   2       33.89       33.05      2.01 o
  -4   4   2     1207.93     1189.88     18.10 o
  -3   4   2     1610.34     1507.87     20.38 o
  -2   4   2      964.25      920.84     15.93 o
  -1   4   2     1198.31     1176.12     16.29 o
   0   4   2      580.27      569.24      8.36 o
   1   4   2     5365.53     6654.44    106.03 o
   2   4   2       45.05       37.19      1.83 o
   3   4   2      139.65      118.49      3.53 o
   4   4   2     6497.56     6826.82    107.39 o
   5   4   2     1570.90     1391.78     24.24 o
   6   4   2      147.95      143.96      3.91 o
   7   4   2        6.37       16.70      2.14 o
   8   4   2       22.25       13.14      2.00 o
   9   4   2        2.29       -1.56      1.87 o
  10   4   2       34.08       24.87      3.23 o
  11   4   2       29.28       37.19      3.97 o
  12   4   2       76.76       90.69      7.37 o
  13   4   2       69.45       86.00      5.80 o
  14   4   2        5.27        8.12      9.04 o
  15   4   2       11.40       -7.50      9.23 o
  16   4   2       57.67       50.05     11.31 o
  17   4   2        0.02       -4.05     11.22 o
 -14   5   2        9.38       33.63      9.72 o
 -13   5   2       72.52       81.43      8.79 o
 -12   5   2        1.94        2.03      5.76 o
 -11   5   2        1.80        3.61      6.26 o
 -10   5   2        4.40        9.53      2.62 o
  -9   5   2       14.49       12.78      2.76 o
  -8   5   2      379.22      342.61      7.87 o
  -7   5   2       36.17       38.27      2.62 o
  -6   5   2       82.40       88.33      3.06 o
  -5   5   2      254.39      236.71      5.00 o
  -4   5   2     1171.52     1375.98     18.54 o
  -3   5   2     1217.86     1283.93     21.49 o
  -2   5   2      943.56     1087.83     22.26 o
  -1   5   2     4536.37     5175.18     80.91 o
   0   5   2        7.09       -1.11      2.20 o
   1   5   2       52.23       43.55      1.48 o
   2   5   2      523.76      484.94      7.70 o
   3   5   2      796.14      968.46     15.56 o
   4   5   2        0.94       14.71      2.30 o
   5   5   2      597.55      728.77     12.82 o
   6   5   2        0.91        5.00      2.51 o
   7   5   2      480.06      527.68     11.48 o
   8   5   2     1187.56     1220.24     19.21 o
   9   5   2      234.37      191.77      5.19 o
  10   5   2      771.50      748.47     16.42 o
  11   5   2      240.42      223.81      7.11 o
  12   5   2        3.37       10.64      3.92 o
  13   5   2        2.09       12.15      5.58 o
  14   5   2       15.82       19.79     14.01 o
  15   5   2        2.93       49.86     18.35 o
  16   5   2        0.13        3.61     14.71 o
  17   5   2       10.49        4.20     16.54 o
 -13   6   2       43.23       44.70      8.86 o
 -12   6   2        9.93       14.53      7.34 o
 -11   6   2        1.49        6.89      6.23 o
 -10   6   2        0.10        5.17      2.50 o
  -9   6   2      292.40      263.57      6.50 o
  -8   6   2        9.74       12.78      2.50 o
  -7   6   2      936.98      895.22     14.21 o
  -6   6   2      263.16      243.28      5.06 o
  -5   6   2      181.49      193.85      4.17 o
  -4   6   2       92.79       69.70      3.34 o
  -3   6   2      327.43      338.91      6.90 o
  -2   6   2      148.31      141.27      4.15 o
  -1   6   2       10.44        7.15      2.20 o
   0   6   2     1219.43     1168.42     17.95 o
   1   6   2        0.74        5.30      1.27 o
   2   6   2     1251.84     1437.86     18.01 o
   3   6   2      134.53      132.21      3.45 o
   4   6   2      566.07      617.32      9.93 o
   5   6   2     1994.60     2110.75     35.60 o
   6   6   2      141.41      133.65      4.34 o
   7   6   2     1234.92     1436.91     24.63 o
   8   6   2       14.57       19.68      2.33 o
   9   6   2      136.80      140.97      4.75 o
  10   6   2      171.79      173.52      6.26 o
  11   6   2      189.05      195.94      7.00 o
  12   6   2      381.98      405.89     10.57 o
  13   6   2       62.13       48.11      4.34 o
  14   6   2        0.21       -0.16      6.48 o
  15   6   2       10.65       75.23     23.20 o
  16   6   2        7.85       24.49     14.48 o
  17   6   2        8.73       -3.28     16.09 o
 -12   7   2        6.17        7.36      7.65 o
 -11   7   2        3.39        9.08      6.70 o
 -10   7   2        0.23        5.47      3.73 o
  -9   7   2       16.22       15.01      3.58 o
  -8   7   2       41.32       40.78      3.03 o
  -7   7   2      443.31      397.38      7.48 o
  -6   7   2        8.34       13.87      1.39 o
  -5   7   2       43.45       44.38      3.50 o
  -4   7   2        3.05        5.64      2.80 o
  -3   7   2      885.16      848.00     16.01 o
  -2   7   2      354.80      333.41      6.39 o
  -1   7   2      709.96      716.01     13.37 o
   0   7   2     1072.10     1157.34     17.85 o
   1   7   2      213.85      217.49      4.06 o
   2   7   2     1606.74     1492.39     22.21 o
   3   7   2     1325.18     1621.57     20.13 o
   4   7   2      325.33      335.24      5.95 o
   5   7   2     1340.17     1512.73     22.37 o
   6   7   2     1428.57     1435.02     23.66 o
   7   7   2      412.89      454.61      9.06 o
   8   7   2       29.46       32.05      2.83 o
   9   7   2       28.52       45.89      3.89 o
  10   7   2      276.13      272.57      8.25 o
  11   7   2      339.78      311.87      9.26 o
  12   7   2        7.33       13.40      4.03 o
  13   7   2       95.83       97.99      7.17 o
  14   7   2       13.75       17.64      6.09 o
  15   7   2       95.93       65.79     15.60 o
  16   7   2       27.30        3.75     10.47 o
  17   7   2        6.91        1.72     12.04 o
 -12   8   2        0.95       38.27     15.93 o
 -11   8   2        2.65        3.91      9.83 o
 -10   8   2        1.20        2.17      7.48 o
  -9   8   2       35.50       32.19      4.55 o
  -8   8   2       97.61       90.69      5.48 o
  -7   8   2       54.23       52.55      5.08 o
  -6   8   2      106.00      107.09      5.44 o
  -5   8   2        0.00        6.37      3.28 o
  -4   8   2      269.03      271.34      7.40 o
  -3   8   2       48.66       58.50      4.20 o
  -2   8   2      339.80      307.03      6.14 o
  -1   8   2      509.81      535.18     10.40 o
   0   8   2       96.34      105.28      3.33 o
   1   8   2      130.11      139.78      3.55 o
   2   8   2      459.68      498.81      7.81 o
   3   8   2        0.03        1.89      1.72 o
   4   8   2     1055.81     1164.15     16.20 o
   5   8   2        1.59        5.64      1.72 o
   6   8   2        0.02        1.23      2.17 o
   7   8   2      305.40      252.33      5.95 o
   8   8   2     1460.59     1542.05     31.41 o
   9   8   2       35.90       45.89      4.58 o
  10   8   2      133.68      121.51      5.51 o
  11   8   2        0.05        2.03      4.20 o
  12   8   2      197.75      168.29      6.81 o
  13   8   2       15.13       20.59      6.92 o
  14   8   2        2.80        4.67      6.54 o
  15   8   2        5.21      -10.98     10.98 o
  16   8   2        0.50       10.15     15.78 o
  17   8   2       15.07       54.56     17.54 o
 -11   9   2       35.34       15.60     14.81 o
 -10   9   2        0.03        9.22     12.07 o
  -9   9   2       14.14       10.00      4.83 o
  -8   9   2       23.73       13.59      5.34 o
  -7   9   2      109.98      111.79      6.61 o
  -6   9   2       50.30       59.47      6.17 o
  -5   9   2       32.71       44.70      4.34 o
  -4   9   2       40.27       36.44      3.47 o
  -3   9   2      217.94      231.72      6.09 o
  -2   9   2      331.30      316.29      7.56 o
  -1   9   2       25.10       37.50      2.75 o
   0   9   2      108.47      113.12      3.19 o
   1   9   2      140.32      154.95      3.73 o
   2   9   2       64.73       70.74      2.31 o
   3   9   2      294.29      286.36      5.50 o
   4   9   2      542.37      539.24     10.45 o
   5   9   2      564.32      557.37     10.03 o
   6   9   2      380.40      389.44      6.90 o
   7   9   2      125.25      120.13      4.11 o
   8   9   2      345.02      358.04      8.51 o
   9   9   2       78.17       60.04      5.03 o
  10   9   2      503.03      451.42     12.21 o
  11   9   2      149.07      127.37      6.20 o
  12   9   2       10.77        4.05      4.83 o
  13   9   2        0.91        2.33      6.86 o
  14   9   2       10.36        2.33      6.06 o
  15   9   2       16.95       37.66     15.50 o
  16   9   2       11.63       -4.05     15.90 o
  17   9   2       57.49       69.29     12.90 o
 -10  10   2        0.14       10.64      7.50 o
  -9  10   2       27.58       23.40      7.50 o
  -8  10   2        0.11        4.36      5.64 o
  -7  10   2       19.30       14.53      3.72 o
  -6  10   2      176.97      197.69      6.33 o
  -5  10   2       94.93       71.59      4.86 o
  -4  10   2      250.71      234.02      6.89 o
  -3  10   2       66.88       61.22      3.72 o
  -2  10   2       48.00       42.24      3.41 o
  -1  10   2      495.62      482.76     10.43 o
   0  10   2      180.02      199.09      7.06 o
   1  10   2        0.06        8.92      1.87 o
   2  10   2      890.68      917.81     13.64 o
   3  10   2        2.04        2.03      2.03 o
   4  10   2      332.31      339.83      6.92 o
   5  10   2       30.16       25.74      2.80 o
   6  10   2        6.46        5.17      2.67 o
   7  10   2      222.59      209.83      5.44 o
   8  10   2       77.10       96.25      5.39 o
   9  10   2      197.85      195.94      9.45 o
  10  10   2        3.07       -0.62      5.76 o
  11  10   2        4.30        2.17      6.08 o
  12  10   2       12.35       25.24      5.65 o
  13  10   2        0.09        4.20      7.48 o
  14  10   2        8.13       17.01      7.84 o
  15  10   2       30.57        8.62     16.29 o
  16  10   2        1.99       14.34     13.54 o
  17  10   2        1.61        8.12     13.25 o
  -9  11   2        5.09        3.28      7.34 o
  -8  11   2        5.89        3.42      4.34 o
  -7  11   2        1.41        4.84      4.23 o
  -6  11   2       21.41       25.87      4.58 o
  -5  11   2       62.59       54.56      4.61 o
  -4  11   2      298.00      285.10      8.01 o
  -3  11   2       15.58       16.90      3.91 o
  -2  11   2       13.70        9.84      2.98 o
  -1  11   2       73.76       60.43      3.89 o
   0  11   2        0.03       -1.41      2.97 o
   1  11   2      299.65      270.52      6.17 o
   2  11   2       64.92       53.45      2.73 o
   3  11   2      623.35      555.61      8.84 o
   4  11   2      471.13      436.68      8.36 o
   5  11   2       27.46       35.40      2.83 o
   6  11   2      118.78      143.36      4.48 o
   7  11   2       10.06       20.46      5.31 o
   8  11   2       98.12       72.87      4.90 o
   9  11   2       93.56       77.41      5.06 o
  10  11   2        9.74       17.32      4.06 o
  11  11   2       22.51       35.10      8.00 o
  12  11   2       41.92       41.42      6.92 o
  13  11   2        0.35        6.56      6.86 o
  14  11   2       43.70       43.05      7.87 o
  15  11   2       10.08       19.68      8.43 o
  16  11   2      122.92      128.49     15.59 o
  -8  12   2        1.24       13.87      5.59 o
  -7  12   2       14.02       12.78      4.56 o
  -6  12   2        0.30        0.31      5.50 o
  -5  12   2        2.85       -2.48      5.12 o
  -4  12   2        6.23        4.05      3.92 o
  -3  12   2       88.79       92.85      5.06 o
  -2  12   2        1.78        6.69      3.42 o
  -1  12   2        0.15        4.51      3.87 o
   0  12   2       83.54       82.10      5.22 o
   1  12   2       11.76       10.48      1.53 o
   2  12   2      426.31      442.44      9.47 o
   3  12   2      765.08      666.07     12.90 o
   4  12   2      247.52      216.39      6.62 o
   5  12   2        0.06        7.84      3.56 o
   6  12   2        9.23       10.31      3.45 o
   7  12   2        1.42        2.33      3.89 o
   8  12   2        7.76       -3.42      5.00 o
   9  12   2        2.38       12.51      7.08 o
  10  12   2       84.51       72.01      7.42 o
  11  12   2       73.56       60.43      7.58 o
  12  12   2       11.89        5.30      6.73 o
  13  12   2        4.94        3.91      5.92 o
  14  12   2        7.01       -5.30     11.39 o
  15  12   2        3.16       11.98     13.07 o
  16  12   2       24.56        4.20     13.12 o
  -7  13   2        7.55       15.90      5.48 o
  -6  13   2        0.10       17.64      5.05 o
  -5  13   2        7.36        8.92      4.56 o
  -4  13   2        0.02        7.98      4.09 o
  -3  13   2       50.17       56.23      5.25 o
  -2  13   2       41.47       34.36      4.98 o
  -1  13   2        0.08       11.98      4.84 o
   0  13   2       12.47        6.37      4.05 o
   1  13   2       39.77       33.63      6.23 o
   2  13   2       52.95       47.59      3.62 o
   3  13   2       64.19       73.93      4.94 o
   4  13   2       29.05       20.46      3.17 o
   5  13   2        4.64        1.89      3.61 o
   6  13   2      195.01      158.39      7.86 o
   7  13   2        2.47       23.76      6.70 o
   8  13   2       19.22       26.38      6.54 o
   9  13   2      154.10      167.32     10.34 o
  10  13   2        1.45       23.76      7.67 o
  11  13   2       23.57       49.52      9.15 o
  12  13   2       45.59       30.65      8.72 o
  13  13   2        2.88        4.20     11.37 o
  14  13   2       11.52       10.97      7.20 o
  15  13   2        0.07       -0.16     17.54 o
  -5  14   2       37.27       36.29      5.58 o
  -4  14   2        3.13       10.64      4.73 o
  -3  14   2       21.75       26.38      5.01 o
  -2  14   2        5.18       16.60      5.20 o
  -1  14   2        4.29        3.91      5.33 o
   0  14   2        9.94       20.59      4.42 o
   1  14   2        6.80        8.26      4.53 o
   2  14   2        7.97        6.06      6.22 o
   3  14   2      350.71      291.47      8.53 o
   4  14   2       13.83       12.15      4.53 o
   5  14   2        5.33       10.48      4.86 o
   6  14   2        2.66       13.40      5.31 o
   7  14   2       20.49       31.91      7.34 o
   8  14   2      218.71      244.06     11.72 o
   9  14   2       62.30       37.96      8.31 o
  10  14   2       11.63       31.91      7.20 o
  11  14   2       57.80       34.07      7.15 o
  12  14   2        0.11       27.04      9.87 o
  13  14   2        8.66       24.24      9.84 o
  14  14   2       29.98       25.12     10.40 o
  -4  15   2        5.72        9.68      5.30 o
  -3  15   2        6.87       16.70      5.31 o
  -2  15   2        7.22        1.89      4.84 o
  -1  15   2       55.98       80.52      6.50 o
   0  15   2       38.47       42.39      5.70 o
   1  15   2      281.39      216.03      7.72 o
   2  15   2        0.26       -3.92      3.92 o
   3  15   2        2.69        4.51      6.69 o
   4  15   2       65.50       91.89     12.21 o
   5  15   2       56.01       47.77      5.70 o
   6  15   2       41.17       42.39      6.19 o
   7  15   2        1.37       -2.33      5.14 o
   8  15   2       22.12       29.15      7.97 o
   9  15   2        0.03       15.10      7.78 o
  10  15   2        0.01        1.41      8.61 o
  11  15   2       10.08        3.75     10.31 o
  12  15   2        0.00       -9.50      9.50 o
  13  15   2       34.04       26.51      8.89 o
  -2  16   2       28.16       22.20      7.65 o
  -1  16   2       39.78       51.47      8.43 o
   0  16   2        0.61       13.87      7.45 o
   1  16   2        7.39       19.68      9.87 o
   2  16   2       67.87       74.59      8.86 o
   3  16   2       18.59        3.28      9.51 o
   4  16   2        7.56       -7.01     14.17 o
   5  16   2        4.38       11.22     14.48 o
   6  16   2       63.99      108.90     20.09 o
   7  16   2       39.73       29.83      7.23 o
   8  16   2        7.42       -0.62      5.76 o
   9  16   2        4.53       17.32      8.11 o
  10  16   2        0.22       13.14      9.51 o
  11  16   2        7.25       -0.62      8.40 o
  12  16   2        0.53       12.15      8.54 o
   1  17   2        0.35       34.50     10.57 o
   2  17   2       12.41        8.78     10.67 o
   3  17   2        8.31       15.79      8.93 o
   4  17   2       33.43       25.74     11.42 o
   5  17   2       66.80       81.19     13.06 o
   6  17   2        5.02       -1.41     15.50 o
   7  17   2      123.65      146.06     18.12 o
   8  17   2       37.49       40.63     16.09 o
   9  17   2       16.90       -9.37     12.17 o
  10  17   2       26.62       25.87      8.90 o
  -7 -16   3        3.44       95.03     16.32 o
  -6 -16   3        2.67       29.96     14.78 o
  -5 -16   3       24.45       72.65     17.26 o
 -10 -15   3        7.36       43.71     10.42 o
  -9 -15   3        5.01       10.00      9.87 o
  -8 -15   3        3.37       34.94      9.45 o
  -7 -15   3       14.19        4.05      7.50 o
  -6 -15   3       16.40       29.55      8.29 o
  -5 -15   3       14.09       23.88     14.65 o
  -4 -15   3       82.59       70.54     18.06 o
  -3 -15   3       35.49       45.72     15.39 o
  -2 -15   3        0.61        2.17     10.28 o
  -1 -15   3       11.14       20.81      9.36 o
   0 -15   3        4.71        5.17      5.62 o
   1 -15   3        3.76       14.71      5.47 o
 -12 -14   3        2.03       -1.89     11.00 o
 -11 -14   3       27.08       42.72      8.50 o
 -10 -14   3        4.31       -0.78      9.87 o
  -9 -14   3      113.21      145.16      9.64 o
  -8 -14   3        5.20       23.63      8.87 o
  -7 -14   3        2.79        5.17     10.18 o
  -6 -14   3       37.66       24.62      7.20 o
  -5 -14   3        0.19       -5.62      5.62 o
  -4 -14   3       24.24       33.33      6.94 o
  -3 -14   3       50.04       45.72     10.98 o
  -2 -14   3       33.89       37.05      5.01 o
  -1 -14   3        0.24       10.97      6.37 o
   0 -14   3       49.86       55.67      5.59 o
   1 -14   3        0.01        2.48      4.97 o
   2 -14   3       33.82       45.89      5.42 o
   3 -14   3       19.06       15.79      6.26 o
 -13 -13   3       50.09       53.83     17.42 o
 -12 -13   3        6.40       17.21      8.72 o
 -11 -13   3       44.61       40.32      9.68 o
 -10 -13   3        0.93       -1.11      9.73 o
  -9 -13   3        0.44        4.67      8.76 o
  -8 -13   3      141.21      160.61     10.78 o
  -7 -13   3      110.71       99.22      8.72 o
  -6 -13   3      104.15       94.30      8.01 o
  -5 -13   3        1.98       17.84      6.12 o
  -4 -13   3       53.50       51.47      6.81 o
  -3 -13   3       42.78       51.83      5.94 o
  -2 -13   3        5.86        7.62      3.25 o
  -1 -13   3        9.67       18.92      5.76 o
   0 -13   3        1.25       11.98      5.80 o
   1 -13   3       95.45       75.88      6.31 o
   2 -13   3       38.47       42.89      6.87 o
   3 -13   3        1.42       -0.47      6.28 o
   4 -13   3      134.81      135.40     13.39 o
   5 -13   3       91.65       92.13     12.23 o
 -14 -12   3        0.40       57.75     17.48 o
 -13 -12   3        1.09       32.61     16.70 o
 -12 -12   3       16.10       14.82      7.79 o
 -11 -12   3       59.54       73.93      9.89 o
 -10 -12   3       16.55       21.73      7.45 o
  -9 -12   3       22.22       11.06      6.90 o
  -8 -12   3       97.26       83.69      8.23 o
  -7 -12   3      314.73      307.47     13.59 o
  -6 -12   3      218.70      202.64      9.97 o
  -5 -12   3        9.19       25.49      6.56 o
  -4 -12   3        0.65        0.78      4.08 o
  -3 -12   3       30.43       36.89      4.56 o
  -2 -12   3        7.11        6.56      3.26 o
  -1 -12   3        2.68        5.94      3.30 o
   0 -12   3        0.35        3.91      3.45 o
   1 -12   3       36.49       28.08      8.08 o
   2 -12   3        0.14        7.15      4.69 o
   3 -12   3       22.78       33.63      7.54 o
   4 -12   3        0.39       -3.42      5.92 o
   5 -12   3        2.27        1.89      6.42 o
   6 -12   3        1.80        5.64      6.70 o
   7 -12   3        6.05       29.15     11.87 o
 -14 -11   3        0.87       20.93     16.57 o
 -13 -11   3       25.17        8.40     14.64 o
 -12 -11   3       34.16       29.83      7.37 o
 -11 -11   3       71.26       60.43      8.93 o
 -10 -11   3       27.14       42.89      7.53 o
  -9 -11   3        1.19        9.68      7.31 o
  -8 -11   3       34.37       51.83      8.45 o
  -7 -11   3        7.63       12.95      3.87 o
  -6 -11   3       20.49       29.69      4.36 o
  -5 -11   3      142.19      144.86      4.81 o
  -4 -11   3      226.41      212.00      6.92 o
  -3 -11   3       31.37       30.24      2.34 o
  -2 -11   3       14.19       17.95      2.01 o
  -1 -11   3      129.84      117.15      3.51 o
   0 -11   3       10.41        7.84      2.66 o
   1 -11   3       65.90       69.92      3.76 o
   2 -11   3       73.49       63.57      3.59 o
   3 -11   3       13.19        6.06      4.19 o
   4 -11   3        6.87       11.56      3.73 o
   5 -11   3       42.31       38.74      5.30 o
   6 -11   3       16.67        5.94      7.37 o
   7 -11   3        0.07        4.36      7.15 o
   8 -11   3        0.91       12.34      8.78 o
 -15 -10   3        6.65       26.77     13.20 o
 -14 -10   3        7.21        1.56     15.78 o
 -13 -10   3        2.66        7.98     16.24 o
 -12 -10   3       40.13       44.88      6.87 o
 -11 -10   3       65.70       55.48      8.37 o
 -10 -10   3        0.74        1.89      7.04 o
  -9 -10   3       13.69       19.79      3.45 o
  -8 -10   3      120.47      115.00      4.56 o
  -7 -10   3      168.16      175.84      5.31 o
  -6 -10   3      382.93      389.94      8.89 o
  -5 -10   3       67.19       57.75      3.42 o
  -4 -10   3      320.75      366.60     10.04 o
  -3 -10   3      217.28      202.28      5.69 o
  -2 -10   3        0.71        2.17      1.70 o
  -1 -10   3      165.25      162.51      4.47 o
   0 -10   3        0.01        4.84      2.03 o
   1 -10   3       49.31       36.60      2.58 o
   2 -10   3      254.06      245.24      6.26 o
   3 -10   3     1020.76     1050.23     19.45 o
   4 -10   3        8.75        6.25      3.75 o
   5 -10   3      150.10      149.09      6.11 o
   6 -10   3        0.14        3.61      4.08 o
   7 -10   3       56.00       52.00      6.48 o
   8 -10   3       12.36       14.82      6.73 o
   9 -10   3        0.79        2.03     14.07 o
 -15  -9   3        6.99       -2.64     10.61 o
 -14  -9   3       68.56       92.38     12.73 o
 -13  -9   3        8.77       -0.78     10.20 o
 -12  -9   3        3.46       12.78      6.53 o
 -11  -9   3        6.63       18.17      7.03 o
 -10  -9   3        5.01        5.00      6.54 o
  -9  -9   3       43.87       49.52      3.87 o
  -8  -9   3      170.64      169.92      5.86 o
  -7  -9   3      121.70      108.12      4.15 o
  -6  -9   3      117.00      125.12      4.47 o
  -5  -9   3      800.35      802.77     14.87 o
  -4  -9   3      171.57      178.51      4.67 o
  -3  -9   3      822.16      781.66     16.07 o
  -2  -9   3        2.00        4.36      1.72 o
  -1  -9   3       13.02       12.34      1.75 o
   0  -9   3        4.82        7.62      1.86 o
   1  -9   3      356.81      365.17      7.17 o
   2  -9   3       46.72       43.88      2.48 o
   3  -9   3      126.06      115.00      3.48 o
   4  -9   3      167.38      168.95      5.20 o
   5  -9   3        0.18       -3.75      3.75 o
   6  -9   3       41.84       46.91      6.67 o
   7  -9   3        0.13        7.36      6.58 o
   8  -9   3       22.77       18.28      7.37 o
   9  -9   3        0.39        8.92      5.75 o
  10  -9   3        3.54       11.56      5.19 o
 -16  -8   3        4.05        8.78     16.59 o
 -15  -8   3        1.58       30.79     18.45 o
 -14  -8   3       22.77       35.40     15.62 o
 -13  -8   3        1.04       -5.94      9.87 o
 -12  -8   3      246.69      209.47      9.04 o
 -11  -8   3        2.42       -7.64      7.64 o
 -10  -8   3        2.14        9.08      3.76 o
  -9  -8   3       33.19       39.52      4.72 o
  -8  -8   3      171.11      206.58      5.75 o
  -7  -8   3      124.38      120.68      4.39 o
  -6  -8   3       20.84       13.87      2.61 o
  -5  -8   3      226.52      254.72      5.59 o
  -4  -8   3        3.96        4.67      1.56 o
  -3  -8   3        7.86        7.62      2.20 o
  -2  -8   3      127.44      144.55      3.61 o
  -1  -8   3      117.71      104.78      3.08 o
   0  -8   3       30.46       35.24      1.92 o
   1  -8   3      367.13      367.09      6.70 o
   2  -8   3       56.85       50.39      2.48 o
   3  -8   3       11.18       15.79      1.98 o
   4  -8   3      734.67      729.44     13.50 o
   5  -8   3      111.40      123.16      4.44 o
   6  -8   3      130.47      119.59      5.20 o
   7  -8   3       75.83       91.17      4.78 o
   8  -8   3        0.02       -5.30      6.56 o
   9  -8   3        7.60        8.26      7.62 o
  10  -8   3       93.61       94.30      8.50 o
  11  -8   3       52.83       80.30     10.07 o
 -16  -7   3        0.00       64.39     19.26 o
 -15  -7   3       10.69        8.40     11.37 o
 -14  -7   3        0.20       -6.56     13.90 o
 -13  -7   3       70.35       76.32     15.73 o
 -12  -7   3       55.25       71.17      6.33 o
 -11  -7   3        0.00       -7.45      7.45 o
 -10  -7   3       10.59        5.64      3.73 o
  -9  -7   3        3.30        6.06      4.06 o
  -8  -7   3      236.42      233.63      6.87 o
  -7  -7   3        2.50        5.17      3.30 o
  -6  -7   3        3.85        5.94      2.50 o
  -5  -7   3      145.43      147.27      3.64 o
  -4  -7   3       10.73       16.60      1.83 o
  -3  -7   3        0.19       -1.72      2.03 o
  -2  -7   3       63.17       42.24      2.28 o
  -1  -7   3      504.28      478.91      8.20 o
   0  -7   3        4.82        5.94      1.58 o
   1  -7   3        2.43        3.28      1.58 o
   2  -7   3        7.19       11.90      1.89 o
   3  -7   3       26.86       35.54      2.53 o
   4  -7   3      563.55      575.23     10.79 o
   5  -7   3      135.10      144.86      4.51 o
   6  -7   3      128.93      117.42      4.06 o
   7  -7   3       72.15       71.17      4.42 o
   8  -7   3       16.42       16.70      3.78 o
   9  -7   3       62.26       88.57      8.23 o
  10  -7   3       15.38       14.34      7.67 o
  11  -7   3       21.29       23.27      7.48 o
  12  -7   3       62.49       67.42     15.40 o
 -16  -6   3        4.62      -11.11     11.11 o
 -15  -6   3        0.01       10.48     17.07 o
 -14  -6   3        0.13       10.97     10.51 o
 -13  -6   3       67.49       92.85     12.04 o
 -12  -6   3       42.87       40.47      4.30 o
 -11  -6   3       13.93       10.97      4.39 o
 -10  -6   3        6.66        2.97      3.75 o
  -9  -6   3       11.65        8.40      3.55 o
  -8  -6   3      125.30      132.79      5.19 o
  -7  -6   3       36.39       45.20      3.86 o
  -6  -6   3     1042.10     1159.89     20.43 o
  -5  -6   3       39.03       57.75      2.66 o
  -4  -6   3     1027.09     1138.71     19.40 o
  -3  -6   3      900.03      994.30     17.34 o
  -2  -6   3       53.42       54.56      2.03 o
  -1  -6   3     1530.05     1647.85     24.35 o
   0  -6   3     2207.54     2364.87     34.04 o
   1  -6   3      186.97      165.07      3.53 o
   2  -6   3      198.38      213.46      5.11 o
   3  -6   3      188.06      193.50      4.87 o
   4  -6   3      133.97      136.85      4.09 o
   5  -6   3      275.06      259.12      5.23 o
   6  -6   3      207.74      186.94      4.44 o
   7  -6   3        0.31       -0.78      3.61 o
   8  -6   3        0.01        1.72      3.44 o
   9  -6   3       19.77       18.28      4.17 o
  10  -6   3        7.56       10.15      4.39 o
  11  -6   3        4.61       12.68      8.28 o
  12  -6   3        7.71        9.22     12.37 o
  13  -6   3        5.48       24.24      9.36 o
 -16  -5   3       14.64       28.88     16.65 o
 -15  -5   3        8.36       -6.06     10.28 o
 -14  -5   3      108.88      129.91     16.53 o
 -13  -5   3      327.43      292.75     20.52 o
 -12  -5   3      198.45      206.94     16.54 o
 -11  -5   3      249.55      211.64      8.00 o
 -10  -5   3      149.96      143.05      6.58 o
  -9  -5   3      423.58      407.92     10.61 o
  -8  -5   3       44.24       58.12      3.81 o
  -7  -5   3        9.45       11.98      2.16 o
  -6  -5   3      740.00      752.58     13.71 o
  -5  -5   3      204.50      228.69      5.67 o
  -4  -5   3      303.12      269.29      5.75 o
  -3  -5   3        1.50        2.33      1.41 o
  -2  -5   3       27.11       26.77      1.30 o
  -1  -5   3       46.89       52.19      1.62 o
   0  -5   3      339.54      362.79      6.19 o
   1  -5   3     2112.79     2392.91     39.13 o
   2  -5   3       30.60       24.99      2.00 o
   3  -5   3      316.35      294.89      5.58 o
   4  -5   3      442.28      476.18      8.18 o
   5  -5   3      129.62      129.07      3.41 o
   6  -5   3        0.01       -0.78      2.97 o
   7  -5   3       56.42       71.38      3.37 o
   8  -5   3      689.90      645.60     12.70 o
   9  -5   3       52.82       47.94      4.50 o
  10  -5   3        1.87        2.03      4.06 o
  11  -5   3        3.65       10.81      4.51 o
  12  -5   3        0.09       19.35      8.25 o
  13  -5   3       12.29       40.63     13.70 o
 -16  -4   3        0.01       14.71     14.39 o
 -15  -4   3        0.76       31.21     10.61 o
 -14  -4   3        2.23       34.50     15.42 o
 -13  -4   3       12.37       19.24      9.54 o
 -12  -4   3       20.91       29.96      3.42 o
 -11  -4   3      123.78      116.60      3.78 o
 -10  -4   3       22.78       26.38      2.06 o
  -9  -4   3       12.08       12.68      2.67 o
  -8  -4   3      299.09      332.96      7.29 o
  -7  -4   3      501.14      563.89      9.50 o
  -6  -4   3      194.34      259.93      6.04 o
  -5  -4   3     2101.70     2116.50     36.80 o
  -4  -4   3      145.58      176.84      5.31 o
  -3  -4   3      851.81      767.74     12.46 o
  -2  -4   3       11.08       20.93      1.14 o
  -1  -4   3      102.69      113.92      2.94 o
   0  -4   3      244.08      239.02      5.03 o
   1  -4   3      121.35      193.85      4.53 o
   2  -4   3     1161.62     1199.38     19.04 o
   3  -4   3      793.81      889.25     15.65 o
   4  -4   3      181.05      155.58      4.05 o
   5  -4   3      727.27      778.87     12.56 o
   6  -4   3      493.56      527.12      9.18 o
   7  -4   3       48.96       40.32      2.86 o
   8  -4   3      246.73      227.55      5.28 o
   9  -4   3       22.58       22.32      3.42 o
  10  -4   3       47.70       38.58      5.12 o
  11  -4   3        1.70        3.75      4.55 o
  12  -4   3       58.36       70.54      7.14 o
  13  -4   3        5.18       23.63      6.69 o
  14  -4   3       24.49       45.05     13.59 o
 -16  -3   3       18.39       34.50     15.12 o
 -15  -3   3       19.79       28.08     11.12 o
 -14  -3   3       20.45       39.36     13.01 o
 -13  -3   3        5.44       -8.42      8.42 o
 -12  -3   3      579.84      559.15     13.59 o
 -11  -3   3        0.00       -5.81      5.81 o
 -10  -3   3        7.48        8.26      2.51 o
  -9  -3   3        0.59        0.16      1.42 o
  -8  -3   3      142.25      124.84      3.08 o
  -7  -3   3        7.03        4.67      1.89 o
  -6  -3   3      604.08      635.47     10.72 o
  -5  -3   3     3758.46     4269.29     62.06 o
  -4  -3   3     1404.26     1626.60     28.23 o
  -3  -3   3     2100.78     2186.05     31.55 o
  -2  -3   3     1202.20     1130.29     16.81 o
  -1  -3   3       20.75       20.93      1.72 o
   0  -3   3     1349.04     1115.21     22.54 o
   1  -3   3     3982.33     4162.17     77.41 o
   2  -3   3      273.21      255.12      5.19 o
   3  -3   3      170.13      162.51      3.83 o
   4  -3   3     4893.46     5550.38     87.52 o
   5  -3   3      150.03      149.70      3.67 o
   6  -3   3       22.63       22.32      2.59 o
   7  -3   3      323.54      306.15      7.00 o
   8  -3   3       45.99       64.57      3.61 o
   9  -3   3      821.48      755.33     14.43 o
  10  -3   3       40.24       38.11      3.70 o
  11  -3   3      102.91      113.39      7.45 o
  12  -3   3       17.29        9.53      6.09 o
  13  -3   3        0.09        7.62      6.70 o
  14  -3   3       17.95       35.24      7.72 o
  15  -3   3        1.98        2.03      7.98 o
 -16  -2   3        2.46       49.16     15.42 o
 -15  -2   3        2.56       15.60     16.89 o
 -14  -2   3       11.84        9.84      7.69 o
 -13  -2   3        6.31       23.15      4.20 o
 -12  -2   3       52.03       53.45      4.94 o
 -11  -2   3       31.12       23.15      3.73 o
 -10  -2   3       41.22       43.05      3.44 o
  -9  -2   3        0.00        2.33      2.17 o
  -8  -2   3      845.20      826.30     12.21 o
  -7  -2   3      981.38      979.38     14.07 o
  -6  -2   3     2096.76     2478.02     36.08 o
  -5  -2   3      359.78      416.03      7.14 o
  -4  -2   3     1071.26      980.94     17.23 o
  -3  -2   3     3002.28     2605.30     42.10 o
  -2  -2   3      756.55      901.22     15.76 o
  -1  -2   3     1887.87     1971.85     46.63 o
   0  -2   3     5336.88     5453.97    121.84 o
   1  -2   3     4067.89     4300.38    142.61 o
   2  -2   3     1944.63     2111.89     49.39 o
   3  -2   3      343.85      344.46      6.50 o
   4  -2   3       45.15       33.63      2.03 o
   5  -2   3      959.46     1144.61     19.45 o
   6  -2   3        2.28       -3.25      3.25 o
   7  -2   3       69.30       90.94      3.58 o
   8  -2   3       46.67       57.36      3.78 o
   9  -2   3       13.65       21.27      3.11 o
  10  -2   3        4.57       -0.31      3.76 o
  11  -2   3      195.18      183.21      6.76 o
  12  -2   3       40.67       42.08      5.67 o
  13  -2   3       84.78       97.24      7.89 o
  14  -2   3        0.28        0.16      5.06 o
  15  -2   3        0.21       11.98      8.14 o
 -16  -1   3       36.58       45.05     14.43 o
 -15  -1   3        9.22       27.82      7.51 o
 -14  -1   3        2.59        2.81      7.33 o
 -13  -1   3      116.39      104.78      5.62 o
 -12  -1   3        0.02        6.06      3.58 o
 -11  -1   3      182.15      157.76      5.65 o
 -10  -1   3        3.65        5.30      3.73 o
  -9  -1   3      105.18      104.51      4.34 o
  -8  -1   3       20.21       20.35      2.14 o
  -7  -1   3        0.70       -1.86      1.86 o
  -6  -1   3     1512.07     1448.30     21.88 o
  -5  -1   3      597.60      654.51     10.87 o
  -4  -1   3     6008.31     5906.00     84.52 o
  -3  -1   3     3982.17     3758.05     53.62 o
  -2  -1   3     3257.77     3253.69     62.73 o
   0  -1   3     2756.22     2809.45     91.42 o
   3  -1   3     6746.20     7152.82    131.07 o
   4  -1   3     1810.89     2031.12     38.30 o
   5  -1   3     1313.98     1509.83     30.12 o
   6  -1   3       63.10       69.29      3.53 o
   7  -1   3      795.12      807.01     14.92 o
   8  -1   3       12.92        7.01      2.31 o
   9  -1   3      546.43      626.68     14.39 o
  10  -1   3        6.58       12.15      4.36 o
  11  -1   3      126.45      127.37      6.76 o
  12  -1   3       32.06       40.14      9.50 o
  13  -1   3       12.56       15.90      6.58 o
  14  -1   3       38.35       48.98      7.34 o
  15  -1   3       13.05       34.36      6.29 o
  16  -1   3        5.84       13.14      8.15 o
 -16   0   3        1.76       20.13     12.34 o
 -15   0   3        1.55       -0.31     11.01 o
 -14   0   3       11.99       12.51      7.08 o
 -13   0   3        3.60        1.11      3.91 o
 -12   0   3        0.54        2.81      3.89 o
 -11   0   3        0.08       -4.08      4.08 o
 -10   0   3      237.81      243.67      7.81 o
  -9   0   3      107.72      109.43      4.19 o
  -8   0   3       31.91       41.60      3.39 o
  -7   0   3       13.46       17.32      2.19 o
  -6   0   3      219.50      229.44      4.55 o
  -5   0   3      760.32      739.61     12.92 o
  -4   0   3       27.27       44.55      1.50 o
  -3   0   3     1573.88     1367.65     20.34 o
   0   0   3     5491.66     5576.48    177.34 o
   2   0   3     1637.64     1800.38     62.57 o
   3   0   3     1778.90     1909.09     44.78 o
   4   0   3     1844.54     1837.69     30.01 o
   5   0   3       17.22       42.39      2.44 o
   6   0   3      634.13      959.92     14.71 o
   7   0   3      490.30      571.02     10.75 o
   8   0   3      150.06      171.23      4.90 o
   9   0   3       60.49       61.40      3.72 o
  10   0   3       26.30       34.07      5.11 o
  11   0   3        2.69        7.84      3.78 o
  12   0   3        9.36       20.81      4.67 o
  13   0   3      202.88      163.79     14.71 o
  14   0   3       51.91       68.04      8.04 o
  15   0   3        0.03        0.47      7.06 o
  16   0   3       44.53       56.61      7.53 o
 -15   1   3       27.15       20.81      8.89 o
 -14   1   3       35.36       47.08      7.72 o
 -13   1   3       20.29       13.59      4.89 o
 -12   1   3       56.98       77.63      5.73 o
 -11   1   3      205.74      224.93      7.50 o
 -10   1   3       16.62       15.50      3.73 o
  -9   1   3       60.81       75.01      3.89 o
  -8   1   3     1240.09     1222.87     20.10 o
  -7   1   3      202.73      204.78      4.65 o
  -6   1   3      376.15      442.44      7.89 o
  -5   1   3       10.98        9.37      1.69 o
  -4   1   3     1102.28     1283.04     17.90 o
  -3   1   3      309.63      323.90      4.95 o
  -2   1   3      904.23     1107.72     25.79 o
   0   1   3      371.48      369.48     14.42 o
   1   1   3      671.65      840.02     28.26 o
   2   1   3      887.77      940.66     32.96 o
   3   1   3     1409.17     1507.87     29.12 o
   4   1   3     5048.98     5827.51    108.76 o
   5   1   3      159.62      176.51      4.65 o
   7   1   3      355.86      388.96      7.89 o
   8   1   3        5.09       11.73      2.66 o
   9   1   3       40.74       40.32      2.86 o
  10   1   3       29.48       42.56      4.40 o
  11   1   3       22.77       25.49      4.67 o
  12   1   3      225.12      224.93      9.75 o
  13   1   3      223.98      181.18     14.81 o
  14   1   3        0.00       -4.51     11.20 o
  15   1   3        0.01        1.89      6.90 o
  16   1   3        2.46        9.84      6.44 o
 -15   2   3        5.34       31.35      7.98 o
 -14   2   3        0.00       16.90      6.06 o
 -13   2   3       75.79       66.00      5.89 o
 -12   2   3      212.16      180.51      7.04 o
 -11   2   3       84.66       53.83      5.14 o
 -10   2   3       20.54       45.38      4.89 o
  -9   2   3      105.73      111.00      4.48 o
  -8   2   3        2.14        3.28      1.09 o
  -7   2   3       83.89       87.16      2.09 o
  -6   2   3        0.42        0.78      1.09 o
  -5   2   3      299.08      257.12      4.40 o
  -4   2   3      342.87      414.00      6.11 o
  -3   2   3     7897.41     8151.55    103.81 o
  -2   2   3     1987.55     1828.05     26.71 o
   0   2   3     1920.85     2020.99     65.18 o
   4   2   3     1658.23     1733.15     30.18 o
   5   2   3     1344.01     1379.69     24.13 o
   6   2   3       94.34      106.58      3.09 o
   7   2   3       73.65       62.39      2.76 o
   8   2   3      238.43      259.12      6.03 o
   9   2   3      127.44      155.26      4.98 o
  10   2   3       31.60       22.20      4.48 o
  11   2   3      408.92      439.28     13.11 o
  12   2   3       32.34       26.90      4.80 o
  13   2   3       34.43       25.12      8.14 o
  14   2   3        3.88       26.13     13.17 o
  15   2   3        5.26       24.49     12.62 o
  16   2   3       11.20       19.35      6.70 o
  17   2   3        0.00       10.64     13.95 o
 -14   3   3       23.88       37.19      5.19 o
 -13   3   3       70.60       71.38      6.34 o
 -12   3   3      148.49      142.75      7.47 o
 -11   3   3      118.79      114.18      6.14 o
 -10   3   3       95.15       83.01      2.50 o
  -9   3   3       20.94       11.73      1.55 o
  -8   3   3        7.52        9.84      1.41 o
  -7   3   3        0.00        4.36      1.56 o
  -6   3   3       96.54       90.22      2.61 o
  -5   3   3     1736.24     1950.83     24.29 o
  -4   3   3       63.74       59.08      2.11 o
  -3   3   3      117.95      152.47      3.39 o
  -2   3   3      940.27      959.92     12.39 o
  -1   3   3     4201.07     4849.61     76.59 o
   3   3   3     1526.81     1681.51     27.68 o
   4   3   3     2249.28     2191.89     40.96 o
   5   3   3       20.27       13.14      2.36 o
   6   3   3        1.31       -0.31      1.73 o
   7   3   3      198.47      249.95      5.14 o
   8   3   3       20.80       12.68      2.31 o
   9   3   3       36.35       41.11      3.05 o
  10   3   3       11.79        8.40      4.50 o
  11   3   3      459.58      522.52     14.85 o
  12   3   3       85.20       84.61      6.20 o
  13   3   3       19.93       13.78      4.55 o
  14   3   3       34.12       69.70     13.56 o
  15   3   3       38.57       33.05     13.21 o
  16   3   3        0.23        0.62      9.97 o
  17   3   3        4.61       17.21     15.67 o
 -14   4   3        0.01      -11.06     15.62 o
 -13   4   3        0.95       -3.42      9.20 o
 -12   4   3        5.51       14.06      4.50 o
 -11   4   3       31.37       25.12      5.01 o
 -10   4   3        2.93       -2.33      2.33 o
  -9   4   3        3.31        8.78      2.51 o
  -8   4   3      519.23      512.86      9.06 o
  -7   4   3       49.05       48.28      2.26 o
  -6   4   3      392.09      383.07      6.36 o
  -5   4   3     1409.90     1442.60     19.93 o
  -4   4   3      356.90      390.44      6.42 o
  -3   4   3     1723.41     1764.50     24.15 o
  -2   4   3       54.25       73.73      1.94 o
  -1   4   3    10482.36    10953.44    198.81 o
   0   4   3      859.65     1049.44     12.95 o
   1   4   3     4475.76     3607.87     51.05 o
   3   4   3     5317.29     5184.18     80.99 o
   4   4   3      569.02      486.60      8.83 o
   5   4   3      626.08      595.17     10.37 o
   6   4   3      226.23      262.76      5.67 o
   7   4   3      447.37      525.96     10.32 o
   8   4   3      158.70      166.68      4.51 o
   9   4   3       14.73       12.34      2.45 o
  10   4   3       64.28       91.17      4.53 o
  11   4   3       53.79       56.61      5.83 o
  12   4   3      243.71      252.33     10.32 o
  13   4   3       24.05       22.79      4.89 o
  14   4   3       11.71       37.05      9.89 o
  15   4   3        0.43       -8.47      8.47 o
  16   4   3       27.90       63.98     15.40 o
  17   4   3        9.22        0.31     16.03 o
 -13   5   3        0.04        7.01     11.72 o
 -12   5   3       27.19       19.35      6.59 o
 -11   5   3        1.47        8.78      4.37 o
 -10   5   3      115.80      117.42      4.61 o
  -9   5   3      432.92      445.60      8.43 o
  -8   5   3      631.92      560.33      9.47 o
  -7   5   3       90.79       69.49      2.70 o
  -6   5   3      336.67      370.93      6.73 o
  -5   5   3       74.51       73.51      2.14 o
  -4   5   3        0.87        0.16      1.27 o
  -3   5   3      241.14      302.23      4.78 o
  -2   5   3     1857.95     1891.66     25.01 o
  -1   5   3      164.48      160.92      2.86 o
   0   5   3     1798.74     1945.30     24.26 o
   1   5   3       19.60        3.61      1.23 o
   2   5   3     3519.31     3293.74     43.03 o
   3   5   3    10593.54    10268.63    162.11 o
   4   5   3     2757.08     2572.23     41.83 o
   5   5   3      108.76       92.61      3.37 o
   6   5   3      694.17      731.47     13.53 o
   7   5   3      637.86      729.44     14.85 o
   8   5   3      643.40      654.51     11.51 o
   9   5   3      107.72      146.06      4.83 o
  10   5   3       57.79       59.65      4.06 o
  11   5   3       45.49       40.78      4.00 o
  12   5   3      472.80      461.57     11.28 o
  13   5   3       55.77       47.25      5.67 o
  14   5   3       21.86       34.07     13.71 o
  15   5   3        4.81       16.90     17.06 o
  16   5   3        0.03       25.62     15.81 o
  17   5   3        1.71       16.60     17.31 o
 -13   6   3        3.79       25.74     11.92 o
 -12   6   3      110.66      111.00     16.06 o
 -11   6   3        8.17        5.30      7.47 o
 -10   6   3      110.75       91.41      5.26 o
  -9   6   3       58.54       60.04      3.69 o
  -8   6   3       75.12       62.79      2.78 o
  -7   6   3      202.31      218.98      4.81 o
  -6   6   3       64.93       74.37      2.59 o
  -5   6   3       67.30       64.98      2.22 o
  -4   6   3        9.50       13.32      1.09 o
  -3   6   3       20.66       18.92      2.50 o
  -2   6   3       21.57       20.93      2.28 o
  -1   6   3       34.51       36.29      2.86 o
   0   6   3      508.61      561.51      8.89 o
   1   6   3      154.65      146.67      2.72 o
   2   6   3     1196.95     1295.60     16.20 o
   3   6   3      955.21     1044.58     16.15 o
   4   6   3       70.44       53.83      2.56 o
   5   6   3       60.08       76.54      3.72 o
   6   6   3      723.92      667.37     12.26 o
   7   6   3      135.82      112.86      3.98 o
   8   6   3      506.87      498.81     10.04 o
   9   6   3       11.54       14.25      3.30 o
  10   6   3     1096.14     1039.74     21.76 o
  11   6   3      460.61      440.33     11.01 o
  12   6   3       98.25      112.86      5.58 o
  13   6   3       23.77       28.74      4.01 o
  14   6   3       96.44      101.47     12.59 o
  15   6   3       72.34       42.24     11.70 o
  16   6   3        6.54       18.92     12.39 o
  17   6   3        0.84        6.06     12.12 o
 -12   7   3       22.20       38.43     16.28 o
 -11   7   3        0.61       11.90      7.94 o
 -10   7   3       42.05       33.77     11.04 o
  -9   7   3       47.64       52.19      5.59 o
  -8   7   3       15.97       21.38      2.78 o
  -7   7   3      108.40      106.31      3.34 o
  -6   7   3      159.62      163.79      4.15 o
  -5   7   3      371.12      373.82      7.25 o
  -4   7   3      122.13      115.53      4.03 o
  -3   7   3      908.12     1036.52     16.09 o
  -2   7   3       71.46      101.98      3.53 o
  -1   7   3     1446.28     1627.62     27.23 o
   0   7   3      336.04      322.56      5.84 o
   1   7   3     1025.72     1068.14     15.53 o
   2   7   3        4.03        0.47      1.09 o
   3   7   3     1046.09     1044.58     13.73 o
   4   7   3      416.98      431.99      7.79 o
   5   7   3      240.48      272.99      5.78 o
   6   7   3      109.74      182.19      5.06 o
   7   7   3      580.49      643.69     12.68 o
   8   7   3      130.28      122.62      4.70 o
   9   7   3       33.52       44.20      4.48 o
  10   7   3        2.21       -3.11      3.44 o
  11   7   3      204.05      189.69      6.89 o
  12   7   3        0.67       -2.97      2.97 o
  13   7   3       45.71       55.30      7.25 o
  14   7   3      110.62      108.39      8.59 o
  15   7   3        8.89        3.28      6.25 o
  16   7   3        9.28        3.75     15.15 o
  17   7   3        3.76       10.31     16.21 o
 -12   8   3        8.68       13.78     10.20 o
 -11   8   3        0.42       -2.17      7.15 o
 -10   8   3       39.79       68.67     12.21 o
  -9   8   3       43.62       42.39      5.53 o
  -8   8   3      208.12      187.29      8.22 o
  -7   8   3      105.63      117.42      6.23 o
  -6   8   3        7.32        6.25      2.94 o
  -5   8   3       89.75       89.75      4.26 o
  -4   8   3       37.73       41.75      3.23 o
  -3   8   3       43.58       54.75      2.95 o
  -2   8   3       28.38       32.05      2.55 o
  -1   8   3     1085.50     1103.56     19.93 o
   0   8   3     2064.09     2195.41     31.62 o
   1   8   3     1679.80     1820.59     27.73 o
   2   8   3      557.71      572.23      9.56 o
   3   8   3      272.97      302.67      4.78 o
   4   8   3      165.34      165.07      3.86 o
   5   8   3      636.60      729.44     12.15 o
   6   8   3      246.35      234.79      5.36 o
   7   8   3       18.59       24.24      3.45 o
   8   8   3        0.22        0.00      1.56 o
   9   8   3      135.51      147.58      6.37 o
  10   8   3       24.89       19.35      3.62 o
  11   8   3       50.25       37.05      4.26 o
  12   8   3        2.39        1.89      4.40 o
  13   8   3        7.13       16.70      5.62 o
  14   8   3        9.31       -1.56     10.00 o
  15   8   3        4.46        5.76      6.06 o
  16   8   3       19.58       18.48     11.72 o
  17   8   3        1.03      -12.20     12.20 o
 -11   9   3       78.52       70.12      9.22 o
 -10   9   3        1.42       13.40      9.06 o
  -9   9   3        0.76        3.28      4.39 o
  -8   9   3       58.77       60.43      5.05 o
  -7   9   3       13.50        0.47      3.92 o
  -6   9   3      220.43      210.54      7.62 o
  -5   9   3       76.11       90.22      4.28 o
  -4   9   3       12.33       16.09      3.41 o
  -3   9   3      257.56      249.56      6.72 o
  -2   9   3      139.72      164.11      5.45 o
  -1   9   3       28.18       25.49      3.41 o
   0   9   3      331.88      355.22      9.42 o
   1   9   3      249.19      246.80      5.11 o
   2   9   3       68.72       64.39      2.41 o
   3   9   3       82.39      108.65      3.39 o
   4   9   3       17.60       11.06      2.00 o
   5   9   3       78.81       56.61      2.64 o
   6   9   3      232.46      263.17      6.08 o
   7   9   3      179.52      159.65      4.73 o
   8   9   3       78.01       72.65      4.05 o
   9   9   3      282.74      265.20      8.54 o
  10   9   3       10.44        3.61      4.37 o
  11   9   3      134.54      148.48      8.83 o
  12   9   3      173.41      152.17      8.93 o
  13   9   3      213.32      212.37     11.29 o
  14   9   3        1.94       -9.86      9.86 o
  15   9   3        4.48        8.40      6.37 o
  16   9   3        1.63       -2.17     17.62 o
  17   9   3       18.30       10.48     18.60 o
 -10  10   3       11.58       29.83      9.97 o
  -9  10   3        0.55       -3.75      5.62 o
  -8  10   3       27.37       18.92      4.03 o
  -7  10   3       81.17       83.01      5.23 o
  -6  10   3        4.53       11.06      4.08 o
  -5  10   3      144.05      111.79      5.01 o
  -4  10   3       31.89       24.37      3.33 o
  -3  10   3        0.36        5.64      3.44 o
  -2  10   3       19.42       23.63      3.64 o
  -1  10   3       23.17       24.37      3.45 o
   0  10   3       16.70        9.22      4.09 o
   1  10   3      727.36      652.59     10.86 o
   2  10   3       94.34       89.99      2.84 o
   3  10   3       16.28       22.20      2.23 o
   4  10   3       95.77       95.28      3.66 o
   5  10   3      217.20      203.36      4.64 o
   6  10   3      118.86       83.93      3.67 o
   7  10   3       11.59        9.37      2.69 o
   8  10   3        2.74        8.78      6.08 o
   9  10   3      520.20      463.71     15.60 o
  10  10   3      473.26      458.89     16.60 o
  11  10   3       58.64       48.45      6.78 o
  12  10   3       80.16       73.93      7.53 o
  13  10   3      108.34      104.51      8.18 o
  14  10   3       33.08       26.90      7.51 o
  15  10   3        6.34       20.46      8.48 o
  16  10   3       41.47       57.54     18.96 o
  17  10   3       13.61      -12.56     12.56 o
  -9  11   3       22.07       32.77      6.15 o
  -8  11   3        8.85       11.39      6.40 o
  -7  11   3        8.95        8.78      3.92 o
  -6  11   3      148.10      142.46      5.97 o
  -5  11   3       17.41       18.92      4.03 o
  -4  11   3       42.94       53.83      4.58 o
  -3  11   3        1.02        3.28      3.12 o
  -2  11   3        0.53        7.84      3.56 o
  -1  11   3       35.43       28.88      4.56 o
   0  11   3      240.38      250.75     10.68 o
   1  11   3      254.96      239.78      5.42 o
   2  11   3        6.46        6.25      1.87 o
   3  11   3      179.25      184.57      5.09 o
   4  11   3        0.16        7.15      2.94 o
   5  11   3       81.00       63.78      4.19 o
   6  11   3       86.06      112.86      4.78 o
   7  11   3        5.24        2.17      3.14 o
   8  11   3       21.42       19.57      3.87 o
   9  11   3       86.24      103.50      7.12 o
  10  11   3        1.64        0.31      5.97 o
  11  11   3       98.41       87.39      8.65 o
  12  11   3        4.50        9.68      7.47 o
  13  11   3        0.21        0.78      9.87 o
  14  11   3        1.59       11.90      8.89 o
  15  11   3        0.62      -11.23     11.23 o
  16  11   3       72.38       51.11     19.12 o
  -8  12   3        0.51        6.37      6.37 o
  -7  12   3        5.82       -2.64      5.28 o
  -6  12   3       36.76       45.38      4.89 o
  -5  12   3        0.19        9.84      4.23 o
  -4  12   3       33.55       42.72      4.90 o
  -3  12   3        7.69       15.60      3.56 o
  -2  12   3       10.96       25.24      4.01 o
  -1  12   3      373.75      330.23     10.00 o
   0  12   3      147.84      157.76      9.11 o
   1  12   3      161.40      154.33      3.73 o
   2  12   3      496.73      470.20      9.76 o
   3  12   3      304.91      318.53      7.14 o
   4  12   3      457.10      449.83     11.14 o
   5  12   3      412.05      372.37      9.65 o
   6  12   3       61.34       51.83      4.31 o
   7  12   3        6.72        7.98      6.42 o
   8  12   3        3.58        2.33      4.34 o
   9  12   3        0.26        5.00      3.92 o
  10  12   3        0.14        7.62      6.08 o
  11  12   3        7.90       -0.31      8.17 o
  12  12   3       14.66       10.48      6.06 o
  13  12   3       14.79       17.53      7.53 o
  14  12   3       85.24       78.52     10.40 o
  15  12   3      118.82      102.23     10.87 o
  16  12   3        5.40       17.95     18.43 o
  -7  13   3        0.54        8.92      5.45 o
  -6  13   3        7.99       17.84      4.97 o
  -5  13   3        9.68        5.17      3.75 o
  -4  13   3       97.50      103.75      5.61 o
  -3  13   3       79.15       70.12      4.61 o
  -2  13   3       10.04       18.17      4.58 o
  -1  13   3       51.34       44.38      5.33 o
   0  13   3       25.20       26.90      4.01 o
   1  13   3       51.94       50.22      7.44 o
   2  13   3      167.10      148.19      5.48 o
   3  13   3       22.81       23.88      3.42 o
   4  13   3       11.52       17.01      3.61 o
   5  13   3       75.37       73.09      4.70 o
   6  13   3      209.79      187.97      8.90 o
   7  13   3       24.61       40.32      6.19 o
   8  13   3       31.32       25.24      7.28 o
   9  13   3       96.52       80.52      7.62 o
  10  13   3       69.93       66.60      7.75 o
  11  13   3       58.63       53.28      7.67 o
  12  13   3        3.27        2.03      7.20 o
  13  13   3       19.58       24.49      7.92 o
  14  13   3        1.93       10.97     10.01 o
  15  13   3        3.41       21.38      9.36 o
  -6  14   3       11.67       25.12      7.76 o
  -5  14   3        1.81        6.89      4.98 o
  -4  14   3       11.86       23.40      5.92 o
  -3  14   3       28.93       40.94      5.44 o
  -2  14   3       77.76       87.39      6.31 o
  -1  14   3       10.47        9.68      4.98 o
   0  14   3        2.35       10.81      4.84 o
   1  14   3      115.99      124.01      8.36 o
   2  14   3        4.71       11.73      6.76 o
   3  14   3      202.32      209.83      7.25 o
   4  14   3       45.65       31.49      4.62 o
   5  14   3      253.79      258.33     10.45 o
   6  14   3        1.84       -0.16      4.59 o
   7  14   3        1.12        2.17      5.75 o
   8  14   3        0.28       32.19      9.64 o
   9  14   3       17.24       11.22      4.69 o
  10  14   3       12.81       34.07      8.90 o
  11  14   3       15.15       28.08      6.89 o
  12  14   3        0.05       13.32      7.67 o
  13  14   3        6.08      -10.47     10.47 o
  14  14   3        5.27        2.97      7.33 o
  15  14   3        0.03       -5.00      7.65 o
  -4  15   3        9.19        8.92      6.28 o
  -3  15   3        0.57        8.92      6.28 o
  -2  15   3        2.34        1.41      4.39 o
  -1  15   3       14.34       23.88      5.98 o
   0  15   3       75.68       65.39      5.05 o
   1  15   3        3.05       19.35      5.28 o
   2  15   3       82.83       91.66      8.37 o
   3  15   3       18.54       39.99      7.59 o
   4  15   3       14.83       20.35     12.96 o
   5  15   3       17.39       34.80      5.61 o
   6  15   3        8.17       16.09      6.12 o
   7  15   3        6.68       -5.26      5.26 o
   8  15   3       37.91       52.55      7.61 o
   9  15   3       19.39       48.81      8.56 o
  10  15   3        6.51       -4.05      7.34 o
  11  15   3       17.90       -0.31      9.11 o
  12  15   3       55.16       43.55     10.39 o
  13  15   3       20.04       34.21      8.78 o
  14  15   3        0.00        2.64      8.08 o
  -2  16   3       24.58       33.05      8.90 o
  -1  16   3       12.03       24.99      5.50 o
   0  16   3        7.25       15.10      5.44 o
   1  16   3        0.25        7.50      4.51 o
   2  16   3        2.71        3.91      5.92 o
   3  16   3       37.66       29.55      8.42 o
   4  16   3       63.80       73.93     12.25 o
   5  16   3        0.76       26.26     14.34 o
   6  16   3        8.72        8.92     14.56 o
   7  16   3      126.92      115.00      8.58 o
   8  16   3        2.64       13.59      6.92 o
   9  16   3        2.59        2.33      8.08 o
  10  16   3        5.68       29.15      9.31 o
  11  16   3        3.23        6.06      8.56 o
  12  16   3       10.22        0.62     10.59 o
  13  16   3       31.87       43.22     10.84 o
   0  17   3       18.92       21.85      8.29 o
   1  17   3       23.16       10.31     10.43 o
   2  17   3      105.17       97.99      9.15 o
   3  17   3       16.15       31.21      9.50 o
   4  17   3        5.60        4.05     15.00 o
   5  17   3        0.02       12.95     10.62 o
   6  17   3        2.68       18.92     10.65 o
   7  17   3        1.34       32.05     12.31 o
   8  17   3        0.15       -6.37     12.00 o
   9  17   3        3.92       -7.36     11.87 o
  10  17   3        9.00       14.25      9.53 o
  11  17   3       13.76       25.62      8.22 o
  -9 -15   4       28.53       -3.91     12.64 o
  -8 -15   4        4.84       33.93     10.18 o
  -7 -15   4       20.58       41.75     11.62 o
  -6 -15   4        3.96       14.71      7.48 o
  -5 -15   4        0.70      -15.31     15.31 o
  -4 -15   4       68.09      105.03     17.68 o
  -3 -15   4       18.44       21.96     11.61 o
  -2 -15   4        0.03       24.37     15.67 o
  -1 -15   4       27.47       36.29      9.64 o
   0 -15   4       32.42       38.58      9.93 o
 -11 -14   4        0.01       13.32      9.67 o
 -10 -14   4        5.31       13.59      9.95 o
  -9 -14   4       56.58       74.80     10.37 o
  -8 -14   4        0.24        5.64      6.23 o
  -7 -14   4        1.53        5.64      8.78 o
  -6 -14   4       27.18       20.93      7.31 o
  -5 -14   4        0.17        5.47      7.19 o
  -4 -14   4        5.79       -0.92      5.58 o
  -3 -14   4        0.31       17.64     10.61 o
  -2 -14   4        2.95       -7.36      7.36 o
  -1 -14   4       50.33       48.28      7.47 o
   0 -14   4       47.29       51.47      7.17 o
   1 -14   4       14.40       14.25      7.54 o
   2 -14   4       27.56       44.20      9.81 o
 -12 -13   4       13.37       45.55     13.50 o
 -11 -13   4        7.11       -0.16     10.90 o
 -10 -13   4        1.74       -9.37      9.37 o
  -9 -13   4        0.05        6.69      8.61 o
  -8 -13   4        2.68       10.00      8.45 o
  -7 -13   4        0.59       -4.98      4.98 o
  -6 -13   4        5.34       16.09      7.62 o
  -5 -13   4      117.38       96.50      6.87 o
  -4 -13   4       71.51       78.52      7.31 o
  -3 -13   4       22.81       23.27      4.34 o
  -2 -13   4       64.88       57.54      4.55 o
  -1 -13   4       12.75       24.87      5.61 o
   0 -13   4        8.76       10.15      5.34 o
   1 -13   4        0.59        2.17      7.97 o
   2 -13   4        7.73       22.91      9.22 o
   3 -13   4        1.85        9.37      9.34 o
   4 -13   4       12.15       14.06      5.81 o
 -13 -12   4        0.78       -9.84     16.07 o
 -12 -12   4       22.86       -3.61     11.25 o
 -11 -12   4        0.16       11.56      9.09 o
 -10 -12   4        0.11       11.98      6.58 o
  -9 -12   4       31.89       26.13      7.40 o
  -8 -12   4       18.90        2.97      6.25 o
  -7 -12   4       31.26       36.14      7.97 o
  -6 -12   4       32.63       37.50      7.81 o
  -5 -12   4       13.64       28.88      6.98 o
  -4 -12   4        1.53        5.76      6.23 o
  -3 -12   4       19.06       24.01      4.53 o
  -2 -12   4      236.81      226.05      6.39 o
  -1 -12   4      159.99      159.03      6.31 o
   0 -12   4      285.06      265.60      9.78 o
   1 -12   4       13.58       19.24      5.59 o
   2 -12   4        4.43       11.39      6.58 o
   3 -12   4       31.54       33.05      6.19 o
   4 -12   4        0.76       -4.83      4.83 o
   5 -12   4       31.04       32.47      6.84 o
   6 -12   4       19.39       11.39      5.48 o
 -14 -11   4        1.96       37.66     17.48 o
 -13 -11   4       50.59       70.32     18.24 o
 -12 -11   4       12.32       20.81      6.28 o
 -11 -11   4        1.58        0.31      9.59 o
 -10 -11   4       82.14       76.76      8.54 o
  -9 -11   4       83.68       67.21      9.01 o
  -8 -11   4        8.86       17.84      5.81 o
  -7 -11   4        2.40       18.92      6.42 o
  -6 -11   4       20.94       28.88      6.98 o
  -5 -11   4       12.99       20.03      6.83 o
  -4 -11   4       55.01       69.49      6.47 o
  -3 -11   4      191.09      204.78      7.15 o
  -2 -11   4        0.41        0.62      3.58 o
  -1 -11   4       15.08       14.34      4.08 o
   0 -11   4       13.47       16.70      3.58 o
   1 -11   4       90.69       95.52      5.12 o
   2 -11   4      139.29      119.87      5.20 o
   3 -11   4       84.86       86.00      6.95 o
   4 -11   4       15.30       19.68      5.65 o
   5 -11   4       15.98       11.90      5.34 o
   6 -11   4       16.43       21.85      6.08 o
   7 -11   4        2.30       -4.69      4.69 o
 -14 -10   4        0.02       41.42     16.73 o
 -13 -10   4        0.51       -5.94     15.17 o
 -12 -10   4        5.30        4.84      9.34 o
 -11 -10   4        4.84       15.50      7.67 o
 -10 -10   4      121.72      127.93      7.92 o
  -9 -10   4       24.13       42.56      7.83 o
  -8 -10   4      180.71      177.84      7.00 o
  -7 -10   4       53.58       59.28      3.47 o
  -6 -10   4        4.38       -2.05      2.05 o
  -5 -10   4     1006.81     1042.97     22.60 o
  -4 -10   4        0.83       -1.23      2.47 o
  -3 -10   4       16.64       12.51      4.33 o
  -2 -10   4       26.17       29.83      3.00 o
  -1 -10   4      228.13      227.18      6.03 o
   0 -10   4        0.40        1.72      1.87 o
   1 -10   4       34.61       30.65      2.22 o
   2 -10   4      249.41      227.94      6.04 o
   3 -10   4       33.85       21.73      2.92 o
   4 -10   4       20.53       19.03      4.58 o
   5 -10   4       68.78       59.86      4.45 o
   6 -10   4       24.62       25.12      4.01 o
   7 -10   4        7.68       -6.25     11.87 o
   8 -10   4       53.53       82.79     14.32 o
 -15  -9   4        5.17        7.15     12.31 o
 -14  -9   4        6.56       21.73     10.84 o
 -13  -9   4        5.63       11.39     10.79 o
 -12  -9   4      138.24      120.68      7.42 o
 -11  -9   4        0.08       10.31      7.06 o
 -10  -9   4        9.21       14.34      6.06 o
  -9  -9   4       11.21       18.28      3.09 o
  -8  -9   4       83.07       78.52      3.76 o
  -7  -9   4     1249.13     1319.09     23.60 o
  -6  -9   4        3.89       -2.01      2.01 o
  -5  -9   4      927.84      963.81     17.85 o
  -4  -9   4       35.05       35.99      2.55 o
  -3  -9   4      370.32      396.38      9.45 o
  -2  -9   4       44.48       39.36      2.98 o
  -1  -9   4      159.43      132.79      4.33 o
   0  -9   4        0.00        3.91      1.87 o
   1  -9   4        0.40       -0.47      2.20 o
   2  -9   4       46.10       41.75      2.58 o
   3  -9   4      783.19      724.06     12.11 o
   4  -9   4       23.56       17.21      3.11 o
   5  -9   4        7.25        5.64      3.62 o
   6  -9   4      218.08      227.18     10.54 o
   7  -9   4        0.82       -0.47      5.97 o
   8  -9   4       21.79       28.08      6.50 o
   9  -9   4        2.15       19.79     10.79 o
  10  -9   4       14.30       41.75     14.06 o
 -15  -8   4        5.04       23.40     17.65 o
 -14  -8   4        4.61      -10.12     10.12 o
 -13  -8   4        0.39        8.62     10.79 o
 -12  -8   4       55.38       50.22      6.37 o
 -11  -8   4       59.40       66.60      6.73 o
 -10  -8   4       28.15       19.79      5.89 o
  -9  -8   4      135.62      133.36      6.36 o
  -8  -8   4      378.56      369.01      8.64 o
  -7  -8   4       96.70       88.80      4.00 o
  -6  -8   4      505.55      495.47     10.01 o
  -5  -8   4      100.04      105.80      3.86 o
  -4  -8   4        2.84        5.76      1.73 o
  -3  -8   4      599.09      637.99     17.68 o
  -2  -8   4      166.03      149.70      4.28 o
  -1  -8   4        6.96       10.48      2.51 o
   0  -8   4       91.95       70.54      2.31 o
   1  -8   4        5.79        6.06      1.84 o
   2  -8   4      105.24      109.68      3.41 o
   3  -8   4      664.64      614.86     10.54 o
   4  -8   4       53.91       57.17      3.22 o
   5  -8   4       22.90       34.21      3.66 o
   6  -8   4        4.17        1.23      4.36 o
   7  -8   4      166.66      169.92      6.19 o
   8  -8   4        0.01        5.64      6.40 o
   9  -8   4       54.83       52.73      7.08 o
  10  -8   4       42.41       54.19      9.75 o
  11  -8   4       11.12       56.42     14.09 o
 -16  -7   4        0.46       -5.94     11.28 o
 -15  -7   4       10.66       33.33     13.86 o
 -14  -7   4        3.31       26.13     15.84 o
 -13  -7   4        2.08      -12.32     12.32 o
 -12  -7   4       22.13       47.25     14.26 o
 -11  -7   4        2.04       11.39      4.72 o
 -10  -7   4       28.03       22.20      4.00 o
  -9  -7   4      117.13      122.90      5.55 o
  -8  -7   4      111.09      100.72      4.76 o
  -7  -7   4       39.92       44.05      3.31 o
  -6  -7   4       60.75       55.67      3.17 o
  -5  -7   4       19.39       17.95      2.01 o
  -4  -7   4      485.20      474.01      8.17 o
  -3  -7   4       34.49       33.77      1.75 o
  -2  -7   4       10.49        7.98      2.05 o
  -1  -7   4      287.03      328.41      7.25 o
   0  -7   4      112.99       97.99      3.72 o
   1  -7   4       31.52       25.12      2.00 o
   2  -7   4      270.18      275.05      5.39 o
   3  -7   4        8.49        7.50      2.33 o
   4  -7   4       62.53       54.56      3.14 o
   5  -7   4      221.95      218.60      5.55 o
   6  -7   4       33.63       36.44      3.33 o
   7  -7   4       74.62       64.39      4.81 o
   8  -7   4       62.77       69.07      5.40 o
   9  -7   4        2.92       15.10      5.15 o
  10  -7   4       22.94       49.16     12.79 o
  11  -7   4        0.01       -0.78      9.56 o
  12  -7   4        0.34       38.89     10.76 o
 -16  -6   4        0.00       26.90     16.73 o
 -15  -6   4        4.63       48.64     16.21 o
 -14  -6   4        0.15       -9.67      9.67 o
 -13  -6   4      358.78      300.50     19.49 o
 -12  -6   4       37.63       40.94     11.20 o
 -11  -6   4        2.71       -5.17      5.97 o
 -10  -6   4       68.25       64.57      4.62 o
  -9  -6   4       57.34       61.40      4.31 o
  -8  -6   4      273.00      312.75      8.84 o
  -7  -6   4       38.37       40.94      4.00 o
  -6  -6   4     1801.36     1951.92     33.13 o
  -5  -6   4      483.04      497.69      9.48 o
  -4  -6   4      253.25      232.12      4.58 o
  -3  -6   4      293.25      325.24      5.86 o
  -2  -6   4        4.17       -2.17      2.17 o
  -1  -6   4      571.96      648.14     12.73 o
   0  -6   4        0.52       -2.03      2.03 o
   1  -6   4      175.19      154.33      3.73 o
   2  -6   4       68.25       73.73      2.80 o
   3  -6   4       76.06       57.54      2.84 o
   4  -6   4      280.97      276.30      5.81 o
   5  -6   4        8.05        7.15      2.20 o
   6  -6   4        8.06        9.37      2.53 o
   7  -6   4        0.36        1.23      2.34 o
   8  -6   4        7.34       13.78      3.72 o
   9  -6   4        4.97        3.28      4.39 o
  10  -6   4        4.39        2.64      4.83 o
  11  -6   4       23.42        4.51     12.00 o
  12  -6   4       40.89       88.10     17.84 o
 -16  -5   4       76.51       83.01     17.54 o
 -15  -5   4        7.15        4.05      9.65 o
 -14  -5   4       47.92       72.01     12.09 o
 -13  -5   4       39.04       43.38     14.00 o
 -12  -5   4        6.46       18.17     13.11 o
 -11  -5   4        6.26       12.51      3.45 o
 -10  -5   4       68.23       60.04      4.84 o
  -9  -5   4      186.82      176.84      6.31 o
  -8  -5   4       42.41       32.77      3.16 o
  -7  -5   4       63.45       52.55      3.98 o
  -6  -5   4      152.65      154.01      4.65 o
  -5  -5   4        3.93        5.30      2.81 o
  -4  -5   4      555.58      548.56      8.78 o
  -3  -5   4        3.67        9.68      1.25 o
  -2  -5   4      960.10     1156.48     22.95 o
  -1  -5   4      427.84      459.42      9.11 o
   0  -5   4     1282.23     1383.41     24.18 o
   1  -5   4       85.50       84.61      3.69 o
   2  -5   4      945.07      868.51     15.46 o
   3  -5   4      105.43       87.63      2.58 o
   4  -5   4       65.92       70.12      2.72 o
   5  -5   4      518.42      505.53      9.00 o
   6  -5   4       32.70       42.24      2.76 o
   7  -5   4      176.04      181.18      4.72 o
   8  -5   4       41.74       41.91      3.41 o
   9  -5   4      107.33       92.13      5.28 o
  10  -5   4        4.56        9.37      6.12 o
  11  -5   4      115.47      104.78      7.17 o
  12  -5   4        4.75        6.37      8.08 o
  13  -5   4       15.77       23.15     13.46 o
 -16  -4   4        3.33       -2.33     15.25 o
 -15  -4   4        5.04       31.07     10.87 o
 -14  -4   4        0.22       27.29     15.01 o
 -13  -4   4      196.52      175.84     17.23 o
 -12  -4   4      122.87      128.21     12.45 o
 -11  -4   4      108.33       89.27      4.25 o
 -10  -4   4        3.72        6.37      2.33 o
  -9  -4   4        0.15       -0.31      4.25 o
  -8  -4   4       11.09       13.87      2.33 o
  -7  -4   4      157.24      154.01      4.34 o
  -6  -4   4        0.11       -2.48      2.48 o
  -5  -4   4     6711.68     7123.25    113.92 o
  -4  -4   4        0.01        1.41      1.09 o
  -3  -4   4        1.31        3.75      1.11 o
  -2  -4   4     3223.65     3390.55     64.04 o
  -1  -4   4      227.99      170.57      3.92 o
   0  -4   4     1410.04     1466.43     28.71 o
   1  -4   4        7.37        6.37      2.66 o
   2  -4   4      252.73      185.58      4.76 o
   3  -4   4       79.21       68.45      2.69 o
   4  -4   4        0.89        2.03      1.70 o
   5  -4   4      896.51      884.04     15.60 o
   6  -4   4      112.93      124.84      4.19 o
   7  -4   4      151.91      179.51      5.03 o
   8  -4   4      121.96      131.07      4.00 o
   9  -4   4        8.59       17.32      3.44 o
  10  -4   4       12.45       17.32      5.51 o
  11  -4   4        6.82        0.31      5.65 o
  12  -4   4       17.39       20.35      6.20 o
  13  -4   4        2.13       -1.41     12.67 o
  14  -4   4       12.07       35.10     10.22 o
 -16  -3   4       13.26       27.94     14.93 o
 -15  -3   4        3.48        7.84      8.61 o
 -14  -3   4       91.03       94.30     13.84 o
 -13  -3   4       14.50       23.15      6.37 o
 -12  -3   4      603.98      553.84     17.06 o
 -11  -3   4      122.09      113.12      4.51 o
 -10  -3   4       68.57       57.54      6.45 o
  -9  -3   4       65.39       70.32      2.94 o
  -8  -3   4        2.95        9.37      2.22 o
  -7  -3   4     1178.47     1260.75     20.42 o
  -6  -3   4     1435.94     1435.96     22.73 o
  -5  -3   4      658.92      667.37     12.26 o
  -4  -3   4     2770.58     2740.97     44.50 o
  -3  -3   4       27.39       24.49      1.36 o
  -2  -3   4        1.99       -1.56      1.56 o
  -1  -3   4     1393.48     1538.11     29.41 o
   0  -3   4     5567.28     6374.03    141.69 o
   1  -3   4      476.33      470.74     10.84 o
   2  -3   4       45.68       53.09      2.37 o
   3  -3   4     4241.24     4359.59     80.87 o
   4  -3   4      187.48      191.41      5.19 o
   5  -3   4      627.48      589.10     13.34 o
   6  -3   4        2.15        6.25      2.19 o
   7  -3   4      573.76      555.61     12.37 o
   8  -3   4      259.62      266.01      7.75 o
   9  -3   4      336.26      325.24     10.82 o
  10  -3   4       20.05       14.71      4.89 o
  11  -3   4       30.16       28.08      5.97 o
  12  -3   4       54.16       51.47      6.81 o
  13  -3   4       20.95       27.82      6.98 o
  14  -3   4        0.10       -6.69      6.69 o
 -16  -2   4        0.70        2.33     13.98 o
 -15  -2   4       33.90       24.62      9.79 o
 -14  -2   4       73.03       95.77     10.28 o
 -13  -2   4       47.95       32.47      7.40 o
 -12  -2   4      367.06      337.54     10.11 o
 -11  -2   4        9.21        3.42      3.28 o
 -10  -2   4       99.31       90.94      4.53 o
  -9  -2   4        0.25        2.33      1.87 o
  -8  -2   4        0.10        3.91      4.05 o
  -7  -2   4       30.08       40.78      2.23 o
  -6  -2   4      285.44      240.96      5.05 o
  -5  -2   4     1758.02     2045.80     30.52 o
  -4  -2   4      154.91      160.92      4.12 o
  -3  -2   4      591.35      560.33     10.65 o
  -2  -2   4      121.50       54.19      1.47 o
  -1  -2   4      955.49     1113.54     21.68 o
   0  -2   4     2813.28     2955.72     67.95 o
   1  -2   4     1867.70     1922.23     36.16 o
   2  -2   4     1138.36     1127.77     21.82 o
   3  -2   4        5.90        0.78      1.89 o
   4  -2   4     2207.31     2460.64     47.11 o
   5  -2   4        9.16        6.89      2.03 o
   6  -2   4        9.49       10.64      2.53 o
   7  -2   4      745.80      764.28     16.59 o
   8  -2   4      234.43      216.03      6.25 o
   9  -2   4       57.67       63.98      4.59 o
  10  -2   4      110.08       98.72      6.70 o
  11  -2   4       32.64       28.21      6.90 o
  12  -2   4       12.85       24.87      4.86 o
  13  -2   4       73.47       64.18      6.01 o
  14  -2   4        1.77        5.64      7.48 o
  15  -2   4       15.37       31.07      8.50 o
 -16  -1   4       17.18       -0.16     12.32 o
 -15  -1   4        7.87       19.79      7.45 o
 -14  -1   4        5.07       10.15      8.61 o
 -13  -1   4       17.57       15.01      6.59 o
 -12  -1   4       12.82       31.91      7.90 o
 -11  -1   4       37.90       34.07      7.15 o
 -10  -1   4       12.38       23.76      6.22 o
  -9  -1   4        0.19        0.62      3.26 o
  -8  -1   4       33.14       43.55      2.31 o
  -7  -1   4      526.34      600.67     10.42 o
  -6  -1   4      327.18      430.94      8.83 o
  -5  -1   4        0.15        6.25      1.56 o
  -4  -1   4      483.21      444.55      7.90 o
  -3  -1   4      112.75       61.61      2.36 o
  -2  -1   4     1435.11     1131.13     21.85 o
  -1  -1   4      417.80      458.36      9.64 o
   0  -1   4     2910.67     3059.90     71.90 o
   1  -1   4      201.65      205.50     10.39 o
   2  -1   4      539.61      486.05     18.18 o
   3  -1   4       11.28       11.22      1.84 o
   4  -1   4     1811.80     2099.28     42.38 o
   6  -1   4     2643.84     2881.44     53.67 o
   7  -1   4        8.67       17.64      2.31 o
   8  -1   4       66.81       71.59      3.81 o
   9  -1   4       19.29       38.89      4.20 o
  10  -1   4       55.92       54.92      5.75 o
  11  -1   4       49.81       46.22      4.94 o
  12  -1   4       26.15       35.40      9.67 o
  13  -1   4       28.39       24.24     10.34 o
  14  -1   4       15.31       21.73      7.69 o
  15  -1   4        2.31        7.36      6.23 o
 -15   0   4        1.02       13.40     11.90 o
 -14   0   4       45.96       71.17      9.90 o
 -13   0   4       74.58       72.65      8.73 o
 -12   0   4       28.30       31.91      5.80 o
 -11   0   4        1.31       13.40      5.95 o
 -10   0   4        9.96       17.01      6.90 o
  -9   0   4       14.48       36.29      6.48 o
  -8   0   4       56.25       72.45      3.62 o
  -7   0   4      287.80      250.75      5.55 o
  -6   0   4      954.23     1156.48     17.85 o
  -5   0   4     2154.56     2641.13     42.39 o
  -4   0   4      711.33      801.34     12.73 o
  -3   0   4     2120.42     1955.23     28.74 o
  -2   0   4     2052.60     2076.43     41.00 o
  -1   0   4      477.19      598.22     12.23 o
   0   0   4     5123.71     5207.61    117.24 o
   1   0   4      505.96      608.67     22.82 o
   2   0   4     5745.27     5740.05    130.68 o
   3   0   4      237.80      223.81      6.73 o
   4   0   4     2184.82     2191.89     36.29 o
   5   0   4       38.86       43.05      2.62 o
   6   0   4        5.84        9.84      2.36 o
   7   0   4      593.70      701.37     13.25 o
   8   0   4       94.61       97.99      3.95 o
   9   0   4      138.16      141.57      5.06 o
  10   0   4       81.36      101.22      5.78 o
  11   0   4       84.25       76.54      5.90 o
  12   0   4      608.85      580.02     25.29 o
  13   0   4        1.72       15.90     10.26 o
  14   0   4        9.19       24.37     10.98 o
  15   0   4       13.30       21.49      7.53 o
  16   0   4        0.00       13.32      8.76 o
 -15   1   4       30.54       25.24      6.53 o
 -14   1   4       79.23       77.85      9.92 o
 -13   1   4        0.00       -7.98      7.98 o
 -12   1   4      374.36      388.46     13.79 o
 -11   1   4       77.36       83.01      6.15 o
 -10   1   4      153.32      156.83      7.83 o
  -9   1   4       94.92       60.82      4.30 o
  -8   1   4      330.57      319.87      7.61 o
  -7   1   4       34.94       43.88      2.31 o
  -6   1   4       37.11       32.91      2.16 o
  -5   1   4      110.56      138.89      3.23 o
  -4   1   4      299.33      302.67      5.65 o
  -3   1   4      260.74      271.34      4.94 o
  -2   1   4       72.57       98.47      2.73 o
  -1   1   4      671.92      905.73     18.06 o
   0   1   4     2578.48     2683.69     44.03 o
   1   1   4      551.61      468.57     10.28 o
   2   1   4     8071.22     8097.47    146.20 o
   3   1   4     1615.51     1544.00     30.44 o
   4   1   4        0.07       -1.41      1.41 o
   5   1   4       72.35       77.85      3.09 o
   6   1   4       16.51       29.83      3.00 o
   7   1   4       20.97       15.90      2.50 o
   8   1   4      243.48      273.40      6.20 o
   9   1   4        7.77       14.06      2.81 o
  10   1   4        8.04        4.05      4.83 o
  11   1   4       30.09       36.74      5.45 o
  12   1   4       18.38       16.09      4.51 o
  13   1   4      180.77      161.87     13.67 o
  15   1   4       15.02       -4.20     12.45 o
  16   1   4        2.95       11.98      8.22 o
 -15   2   4        1.08       15.79      8.15 o
 -14   2   4       13.29       16.20      7.34 o
 -13   2   4        8.10       17.95      7.62 o
 -12   2   4       10.78       -2.97      8.15 o
 -11   2   4       35.86       28.74      5.76 o
 -10   2   4      116.70      150.02      8.87 o
  -9   2   4       16.86       27.55      4.20 o
  -8   2   4      492.95      525.96     12.61 o
  -7   2   4        0.05        3.91      2.81 o
  -6   2   4      128.51      115.53      3.50 o
  -5   2   4      490.20      497.69      7.25 o
  -4   2   4      670.91      647.50      9.54 o
  -3   2   4     1928.85     2151.13     28.99 o
  -2   2   4      222.71      205.14      3.58 o
   0   2   4     2695.41     3179.96     52.16 o
   1   2   4      310.23      323.45      6.29 o
   2   2   4      454.40      453.55      8.51 o
   3   2   4     3738.94     3808.78     61.70 o
   4   2   4        1.35        1.41      1.87 o
   5   2   4      543.77      642.42     13.93 o
   6   2   4     8021.64     9805.36    306.92 o
   7   2   4      264.45      316.29      6.67 o
   8   2   4       14.75       20.03      2.80 o
   9   2   4        0.31        5.00      2.97 o
  10   2   4      226.46      248.38      9.45 o
  11   2   4        3.37       -1.11      2.67 o
  12   2   4       19.33       11.90      4.83 o
  13   2   4      118.36       92.38     13.21 o
  14   2   4       49.44       47.42     13.43 o
  15   2   4       21.55       45.38     14.65 o
  16   2   4        4.50       -0.78     14.43 o
 -14   3   4        8.31        5.00      7.22 o
 -13   3   4       29.82       22.43      4.50 o
 -12   3   4       55.13       42.72      7.03 o
 -11   3   4        3.55       13.78      6.22 o
 -10   3   4       44.80       54.37      6.64 o
  -9   3   4      561.82      539.24     12.78 o
  -8   3   4      277.30      255.92      7.59 o
  -7   3   4      290.87      338.91      6.44 o
  -6   3   4     1226.68     1415.20     19.74 o
  -5   3   4        6.64       13.87      1.39 o
  -4   3   4      300.62      439.82      6.81 o
  -3   3   4      274.57      230.21      3.80 o
  -2   3   4      623.11      607.44      9.86 o
  -1   3   4     1061.91     1048.63     20.23 o
   0   3   4      801.02      616.09     11.17 o
   1   3   4     2117.28     2201.27     41.05 o
   2   3   4     1218.99     1241.30     21.13 o
   3   3   4       19.18        9.08      2.64 o
   4   3   4       99.54      136.85      3.80 o
   5   3   4       40.11       27.16      2.47 o
   6   3   4       10.99       29.15      2.70 o
   7   3   4      400.93      461.03      8.04 o
   8   3   4      383.07      415.01      7.64 o
   9   3   4       35.13       51.83      3.59 o
  10   3   4       72.60       67.42      5.75 o
  11   3   4       10.83       24.01      4.78 o
  12   3   4       44.99       55.48      5.95 o
  13   3   4       24.19       21.73      8.28 o
  14   3   4       16.13       10.31     12.53 o
  15   3   4       33.57       25.49      9.84 o
  16   3   4       46.54       70.12     14.65 o
  17   3   4       39.19       52.19     15.71 o
 -14   4   4       26.08       54.92     12.23 o
 -13   4   4        4.05       13.40      7.51 o
 -12   4   4        2.97       -0.78      6.59 o
 -11   4   4        0.22        7.50      5.95 o
 -10   4   4        1.25       -1.41      5.17 o
  -9   4   4     1766.30     1765.54     26.26 o
  -8   4   4      354.48      371.42      7.70 o
  -7   4   4      125.40      113.39      3.47 o
  -6   4   4       39.75       60.04      2.12 o
  -5   4   4      217.28      206.22      3.95 o
  -4   4   4       82.89       72.45      2.12 o
  -3   4   4     2257.12     2524.28     33.91 o
  -2   4   4      171.43      229.07      3.78 o
  -1   4   4      413.86      336.16      5.50 o
   0   4   4      498.96      459.97      6.97 o
   1   4   4     4514.57     4019.89     74.49 o
   2   4   4     2136.27     2691.47     38.91 o
   3   4   4       10.15       27.82      2.50 o
   4   4   4      244.83      213.82      5.12 o
   5   4   4        5.34       -0.47      2.36 o
   6   4   4      276.71      269.29      6.56 o
   7   4   4       92.36      117.68      3.80 o
   8   4   4      686.50      756.70     13.06 o
   9   4   4       84.84      102.73      4.31 o
  10   4   4      257.65      263.17      8.11 o
  11   4   4       68.79       82.79      6.14 o
  12   4   4       13.70       21.04      5.28 o
  13   4   4       13.76        6.69     11.84 o
  14   4   4       14.82       12.78      8.58 o
  15   4   4       28.79       17.95     13.45 o
  16   4   4        0.05      -10.97     14.07 o
 -13   5   4       27.89       36.29      8.73 o
 -12   5   4       22.67       28.88      6.86 o
 -11   5   4        4.99       10.81      4.03 o
 -10   5   4      245.55      259.93     10.48 o
  -9   5   4       64.04       61.22      3.12 o
  -8   5   4        0.87        0.92      2.17 o
  -7   5   4       14.61       13.87      2.05 o
  -6   5   4      117.59      129.91      3.14 o
  -5   5   4       23.31       16.70      1.73 o
  -4   5   4        0.64       -0.31      1.09 o
  -3   5   4       61.54       36.60      1.52 o
  -2   5   4      969.07      955.28     14.68 o
  -1   5   4     9472.42    10561.97    192.67 o
   0   5   4     1251.81     1332.74     17.34 o
   1   5   4       82.65      132.49      2.87 o
   2   5   4       16.31       10.81      1.72 o
   3   5   4      867.22      938.36     15.31 o
   4   5   4       38.13       37.66      2.61 o
   5   5   4      338.63      412.47      8.12 o
   6   5   4      177.93      154.01      4.34 o
   7   5   4       43.21       29.83      3.41 o
   8   5   4      106.39       89.27      3.78 o
   9   5   4        6.73        5.17      3.12 o
  10   5   4      265.06      262.76      8.51 o
  11   5   4      569.04      566.26     13.68 o
  12   5   4      138.56      141.86      6.25 o
  13   5   4       12.64       27.82      9.89 o
  14   5   4        4.33       16.09     13.43 o
  15   5   4       29.83       45.89     19.13 o
  16   5   4        3.70       15.01     15.20 o
  17   5   4        2.69       21.27     12.00 o
 -13   6   4       44.32       52.19      9.22 o
 -12   6   4       25.34       29.55      8.56 o
 -11   6   4       57.79       50.05      7.25 o
 -10   6   4      115.60      109.43      6.01 o
  -9   6   4      189.34      218.98      5.92 o
  -8   6   4       97.83      114.45      3.48 o
  -7   6   4        3.64       13.87      2.05 o
  -6   6   4      107.55      111.26      2.91 o
  -5   6   4       85.14       69.29      2.30 o
  -4   6   4       15.66       11.73      1.55 o
  -3   6   4       70.32       80.97      2.03 o
  -2   6   4     3178.62     3545.10     50.61 o
  -1   6   4        0.04       -0.78      0.78 o
   0   6   4       91.15      108.12      2.34 o
   1   6   4     3135.44     3149.03     39.27 o
   2   6   4     2149.61     2071.89     27.30 o
   3   6   4      182.66      221.57      4.84 o
   4   6   4      224.48      237.08      5.00 o
   5   6   4     2242.66     2480.51     41.08 o
   6   6   4       14.60       12.51      2.47 o
   7   6   4        0.98        1.23      2.81 o
   8   6   4      118.34      127.09      4.51 o
   9   6   4      180.09      183.21      6.76 o
  10   6   4      210.34      189.35      6.87 o
  11   6   4     1124.26     1121.90     25.12 o
  12   6   4      153.20      168.62      7.14 o
  13   6   4       38.25       25.24      6.03 o
  14   6   4        0.91        4.51      9.83 o
  15   6   4       10.85        9.22      9.56 o
  16   6   4        0.18        6.56     10.64 o
  17   6   4        7.85       32.91     17.06 o
 -12   7   4        0.02        7.50      9.65 o
 -11   7   4       14.31       14.71      6.23 o
 -10   7   4      177.87      161.87     10.50 o
  -9   7   4        0.39       -0.47      2.20 o
  -8   7   4      115.07      111.26      4.48 o
  -7   7   4       93.32       69.92      2.72 o
  -6   7   4       73.92       71.59      2.53 o
  -5   7   4      153.64      150.33      3.37 o
  -4   7   4       50.02       49.33      1.75 o
  -3   7   4      279.06      289.75      6.39 o
  -2   7   4     1800.33     1882.97     28.19 o
  -1   7   4     1401.87     1473.13     21.10 o
   0   7   4      370.59      388.96      6.90 o
   1   7   4        0.08        0.00      1.56 o
   2   7   4      174.78      136.27      2.92 o
   3   7   4      625.78      601.28      9.81 o
   4   7   4      748.90      895.97     14.21 o
   5   7   4      140.01      155.89      4.37 o
   6   7   4     1027.49     1072.23     18.82 o
   7   7   4       28.17       20.81      2.97 o
   8   7   4        0.93        5.64      2.80 o
   9   7   4      222.24      235.93      7.69 o
  10   7   4       11.53       14.25      4.72 o
  11   7   4      474.35      448.77     11.65 o
  12   7   4        3.04       -3.75      3.75 o
  13   7   4      164.49      173.85      9.89 o
  14   7   4        0.13       11.22      6.70 o
  15   7   4        8.14      -13.78     14.20 o
  16   7   4        1.84       41.27     15.90 o
  17   7   4        1.71      -13.32     16.15 o
 -12   8   4       56.49       63.39      9.15 o
 -11   8   4       23.14       32.33      8.81 o
 -10   8   4       96.63       87.39      9.34 o
  -9   8   4       13.47       13.87      7.36 o
  -8   8   4        7.83        6.37      3.91 o
  -7   8   4      150.76      150.33      6.75 o
  -6   8   4       15.31       24.87      4.23 o
  -5   8   4       15.11       12.78      3.12 o
  -4   8   4      352.95      373.82      8.22 o
  -3   8   4        0.45        0.92      2.17 o
  -2   8   4       57.12       70.54      3.16 o
  -1   8   4        0.02       -3.56      3.56 o
   0   8   4       88.76       96.75      2.45 o
   1   8   4      183.90      157.45      3.45 o
   2   8   4       75.61       86.93      2.56 o
   3   8   4      645.83      756.01     11.00 o
   4   8   4      889.78     1068.14     16.34 o
   5   8   4      630.52      653.23     11.50 o
   6   8   4       52.49       55.67      3.36 o
   7   8   4       57.89       58.31      3.25 o
   8   8   4       58.70       65.39      4.45 o
   9   8   4      301.74      278.38      9.17 o
  10   8   4       10.12       19.03      4.03 o
  11   8   4     1087.04      957.61     21.67 o
  12   8   4      844.76      773.99     22.26 o
  13   8   4       89.49       91.66      9.09 o
  14   8   4      275.20      266.01     12.64 o
  15   8   4      112.38       83.47      9.14 o
  16   8   4       22.21       30.24     17.32 o
 -11   9   4        8.03       21.73      8.75 o
 -10   9   4       78.48       72.87      8.97 o
  -9   9   4       37.85       41.91      7.76 o
  -8   9   4       65.24       55.11      4.64 o
  -7   9   4        8.64       14.82      3.95 o
  -6   9   4       98.25       81.43      4.51 o
  -5   9   4       44.60       39.68      4.09 o
  -4   9   4       73.68       51.47      3.95 o
  -3   9   4       55.75       44.88      3.51 o
  -2   9   4      617.05      626.68     14.39 o
  -1   9   4       79.43       87.39      4.67 o
   0   9   4        5.90        3.11      2.81 o
   1   9   4       33.65       28.74      1.61 o
   2   9   4       12.11       10.64      1.72 o
   3   9   4      125.49      136.55      3.50 o
   4   9   4        7.57        0.16      1.91 o
   5   9   4       10.59       14.06      2.34 o
   6   9   4       73.69       72.87      3.20 o
   7   9   4       20.53       42.72      3.26 o
   8   9   4      439.59      400.38     10.50 o
   9   9   4       54.06       60.23      4.47 o
  10   9   4        7.01       13.14      7.06 o
  11   9   4        6.08       14.53      5.44 o
  12   9   4       44.52       31.35      8.12 o
  13   9   4      153.66      126.80      9.58 o
  14   9   4       86.92       92.85      9.15 o
  15   9   4        7.36        7.36      7.19 o
  16   9   4       17.34       29.43     12.89 o
  17   9   4       12.93       27.55     14.04 o
 -10  10   4        0.00       17.53      6.39 o
  -9  10   4       13.10       12.95      5.48 o
  -8  10   4        1.84       12.51      5.48 o
  -7  10   4        4.04       10.00      4.19 o
  -6  10   4       52.91       45.55      4.05 o
  -5  10   4       18.00       15.01      3.58 o
  -4  10   4       17.00       13.14      3.26 o
  -3  10   4      114.51      102.98      4.56 o
  -2  10   4       64.13       53.28      4.20 o
  -1  10   4        9.77       15.31      4.20 o
   0  10   4        0.57       -0.47      5.17 o
   1  10   4        0.49        3.11      1.41 o
   2  10   4        3.50        5.00      1.56 o
   3  10   4      116.66      126.80      3.66 o
   4  10   4        0.25        1.41      2.05 o
   5  10   4      195.95      183.88      4.06 o
   6  10   4       78.23       69.07      3.95 o
   7  10   4        2.96        9.08      4.22 o
   8  10   4       19.77       23.15      6.37 o
   9  10   4        5.02       20.93      7.20 o
  10  10   4       61.02       65.39      6.67 o
  11  10   4        8.82       15.31      7.53 o
  12  10   4       28.76       39.05      5.78 o
  13  10   4       11.29        8.92      8.29 o
  14  10   4        0.37       13.40      8.42 o
  15  10   4        1.30       -2.33      7.78 o
  16  10   4        1.80       29.02     19.26 o
  17  10   4        2.61      -14.53     17.06 o
  -9  11   4        0.03        9.68      7.78 o
  -8  11   4       39.17       64.39      7.01 o
  -7  11   4        0.29        6.06      4.67 o
  -6  11   4       16.47       15.01      4.06 o
  -5  11   4        4.34        7.36      3.59 o
  -4  11   4       39.10       45.38      3.87 o
  -3  11   4        1.52       -1.89      3.92 o
  -2  11   4       37.48       26.77      3.62 o
  -1  11   4      119.08      124.01      5.30 o
   0  11   4       89.19       80.76      6.51 o
   1  11   4      169.51      147.27      3.64 o
   2  11   4       12.79       14.71      2.01 o
   3  11   4       55.80       49.52      2.98 o
   4  11   4       24.41       30.10      3.16 o
   5  11   4       20.95       30.79      2.91 o
   6  11   4       54.13       51.47      3.95 o
   7  11   4       77.00       68.87      4.36 o
   8  11   4        0.90       -3.91      5.78 o
   9  11   4       97.51       91.17      7.15 o
  10  11   4       42.50       40.63      6.06 o
  11  11   4       41.73       35.54      5.97 o
  12  11   4        9.01       13.40      7.97 o
  13  11   4       10.01       11.90      7.08 o
  14  11   4        3.51        5.64      9.08 o
  15  11   4       15.99       27.68      8.54 o
  16  11   4        1.89       32.91     19.49 o
  -8  12   4        4.59       11.73      5.14 o
  -7  12   4       72.99       97.49      6.42 o
  -6  12   4       11.61       32.47      5.56 o
  -5  12   4        0.17        6.37      4.86 o
  -4  12   4      105.97      105.03      5.64 o
  -3  12   4       19.02       26.51      5.15 o
  -2  12   4       12.88        9.37      3.91 o
  -1  12   4      326.35      310.54      9.68 o
   0  12   4      338.77      309.22     12.31 o
   1  12   4       38.21       38.89      5.61 o
   2  12   4      854.44      859.68     16.12 o
   3  12   4        0.02       13.40      2.47 o
   4  12   4      181.72      160.92      5.70 o
   5  12   4      132.72      150.62      6.75 o
   6  12   4        1.50        5.17      4.55 o
   7  12   4      102.45       97.99      7.67 o
   8  12   4       30.78       27.82      6.06 o
   9  12   4      198.83      171.23      9.15 o
  10  12   4      266.36      297.91     12.95 o
  11  12   4        5.28       21.04      8.14 o
  12  12   4       10.54       -8.87      8.87 o
  13  12   4        0.03       -4.05      6.54 o
  14  12   4        2.56        9.53      7.95 o
  15  12   4       53.96       48.98      9.62 o
  16  12   4       17.78       49.52     20.23 o
  -7  13   4       38.28       39.52      5.03 o
  -6  13   4        7.76       19.03      4.69 o
  -5  13   4       36.19       36.74      5.61 o
  -4  13   4        0.21        5.76      4.20 o
  -3  13   4       57.82       58.70      5.75 o
  -2  13   4       50.67       51.64      5.03 o
  -1  13   4       92.35       95.03      6.83 o
   0  13   4       51.54       48.81      6.64 o
   1  13   4       24.19       23.76      7.56 o
   2  13   4      314.92      268.87      8.20 o
   3  13   4       39.03       48.45      3.66 o
   4  13   4      102.66       69.92      3.76 o
   5  13   4       31.15       22.32      3.55 o
   6  13   4        9.47       10.31      4.09 o
   7  13   4      355.40      383.07     13.21 o
   8  13   4        0.81       11.90      5.61 o
   9  13   4        3.15       11.39      6.75 o
  10  13   4        9.36        5.64      7.95 o
  11  13   4        0.45        0.16      6.95 o
  12  13   4       48.59       47.77      9.67 o
  13  13   4        4.48       14.82     11.84 o
  14  13   4       32.99       55.30     10.78 o
  15  13   4       11.45       18.59      9.06 o
  -6  14   4        8.57      -10.75     10.75 o
  -5  14   4        3.56        6.37      4.67 o
  -4  14   4        2.21       13.40      5.95 o
  -3  14   4        6.07        6.69      5.30 o
  -2  14   4        0.98        8.92      5.15 o
  -1  14   4       14.15        9.68      4.98 o
   0  14   4        4.37        3.75      4.55 o
   1  14   4      140.14      134.80      9.29 o
   2  14   4       45.68       47.25      6.87 o
   3  14   4       16.16       14.25      2.64 o
   4  14   4       32.10       42.24      4.39 o
   5  14   4      103.36       94.78      6.33 o
   6  14   4       79.52       80.52      7.40 o
   7  14   4        0.04       15.79      7.06 o
   8  14   4       24.29       50.05      9.73 o
   9  14   4        8.44       13.87      7.92 o
  10  14   4       48.39       68.67      7.67 o
  11  14   4        1.06       10.48      7.53 o
  12  14   4        3.58       14.34      9.56 o
  13  14   4        0.14       -7.53      7.53 o
  14  14   4        8.47        2.48      8.86 o
  15  14   4        0.23        7.98     10.67 o
  -4  15   4       22.18       23.63      5.83 o
  -3  15   4       33.34       49.86      6.00 o
  -2  15   4        3.72       17.64      5.36 o
  -1  15   4        2.85        4.05      4.53 o
   0  15   4        3.17        3.11      5.15 o
   1  15   4        0.07        1.23      3.89 o
   2  15   4       20.51       29.02      9.15 o
   3  15   4        0.14       14.53      8.29 o
   4  15   4        1.00       -1.56      8.90 o
   5  15   4        2.65        4.67      4.22 o
   6  15   4      113.25       91.17      6.92 o
   7  15   4       11.18        5.47      6.54 o
   8  15   4       36.90       59.28      8.47 o
   9  15   4       12.89       26.38      8.48 o
  10  15   4        0.24       -5.17      5.17 o
  11  15   4        1.17       18.59      7.76 o
  12  15   4        8.15        5.00     10.01 o
  13  15   4        1.32       -1.41     10.18 o
  14  15   4       16.21       37.50     10.26 o
  -2  16   4        6.26       12.78      7.15 o
  -1  16   4        0.17        4.67      8.26 o
   0  16   4       10.72       31.21      5.59 o
   1  16   4        0.12        1.41      6.26 o
   2  16   4       51.23       63.78      8.78 o
   3  16   4       18.79       26.90      9.98 o
   4  16   4        0.07        1.89     14.57 o
   5  16   4        1.03       20.35     11.06 o
   6  16   4      117.95      149.41     15.59 o
   7  16   4       24.97       35.24      6.53 o
   8  16   4       68.42       75.66      8.70 o
   9  16   4       34.42       54.75      8.33 o
  10  16   4        4.31       12.51      7.78 o
  11  16   4        5.20       -3.42      9.53 o
  12  16   4       30.75       29.02      9.15 o
  13  16   4       27.16       24.37      8.39 o
   0  17   4       44.46       38.27      8.50 o
   1  17   4       20.02       33.05      8.90 o
   2  17   4       17.21       27.16      6.12 o
   3  17   4       22.74       26.51      8.11 o
   4  17   4        0.67       35.40     15.17 o
   5  17   4        5.08       27.29     15.28 o
   6  17   4        1.02       25.87     12.34 o
   7  17   4        0.00       16.09     12.53 o
   8  17   4        2.89       -6.89     16.40 o
   9  17   4        9.39       23.76      8.78 o
  10  17   4       15.02        8.40      7.47 o
  11  17   4       14.93       23.63      8.75 o
   4  18   4       18.10       14.82     13.28 o
   5  18   4        1.19        2.17     16.37 o
   6  18   4       31.36       76.76     19.28 o
  -6 -15   5        0.11       -2.97      7.50 o
  -5 -15   5        0.21       12.34     10.62 o
  -4 -15   5        2.81       31.35     14.00 o
  -9 -14   5       12.13       31.35     10.07 o
  -8 -14   5        3.64       -4.67      9.18 o
  -7 -14   5        0.05        9.68      8.72 o
  -6 -14   5        7.69       15.60      8.39 o
  -5 -14   5        0.03       16.90      8.93 o
  -4 -14   5       11.84       10.64      6.69 o
  -3 -14   5       34.12       37.35     16.34 o
  -2 -14   5       14.08       26.26      8.72 o
  -1 -14   5       36.85       69.29      8.53 o
   0 -14   5        1.04       18.92      9.89 o
   1 -14   5        6.37       -7.19      7.19 o
 -11 -13   5        1.12       16.60      9.58 o
 -10 -13   5        0.40        8.78      7.84 o
  -9 -13   5       10.65       26.90      8.95 o
  -8 -13   5       18.05       34.21      9.22 o
  -7 -13   5       22.47       37.96      6.62 o
  -6 -13   5        3.97       20.93      8.12 o
  -5 -13   5        8.28       21.73      7.92 o
  -4 -13   5        1.26       -3.91      3.91 o
  -3 -13   5        7.62       16.40      4.97 o
  -2 -13   5       20.20       15.90      4.39 o
  -1 -13   5        8.07       15.79      7.65 o
   0 -13   5       18.50        0.47      8.15 o
   2 -13   5        6.85       22.91     10.17 o
   3 -13   5        0.29       43.88     14.40 o
   4 -13   5       16.52       59.65     14.87 o
 -12 -12   5        7.10       22.20     16.14 o
 -11 -12   5       21.94       45.38      9.76 o
 -10 -12   5       76.93       81.88      8.59 o
  -9 -12   5       17.94       24.49      7.29 o
  -8 -12   5       15.37       12.95      6.75 o
  -7 -12   5       12.11       37.50      8.11 o
  -6 -12   5       52.34       41.75      7.11 o
  -5 -12   5        3.56       10.64      5.80 o
  -4 -12   5       32.92       41.75      7.59 o
  -3 -12   5       23.35       26.13      4.34 o
  -2 -12   5        0.26        5.30      5.47 o
  -1 -12   5       70.77       46.39      5.45 o
   0 -12   5       67.94       71.38      5.92 o
   1 -12   5        0.44        0.00      1.56 o
   2 -12   5        2.61        4.67      5.95 o
   3 -12   5       11.51       14.34      6.53 o
   4 -12   5        2.54       10.97      6.29 o
   5 -12   5        0.11        6.89      9.72 o
 -13 -11   5        0.85      -12.95     16.56 o
 -12 -11   5       14.36       15.50     14.85 o
 -11 -11   5        8.36       19.03      6.76 o
 -10 -11   5        0.49       12.78      6.87 o
  -9 -11   5       37.76       29.55      6.53 o
  -8 -11   5       92.59       57.54      6.64 o
  -7 -11   5       14.60       26.77      6.59 o
  -6 -11   5       22.05       32.47      7.98 o
  -5 -11   5       12.03        7.50      6.70 o
  -4 -11   5        0.00       -3.31      3.31 o
  -3 -11   5       10.97        8.26      4.95 o
  -2 -11   5       45.06       42.39      3.91 o
  -1 -11   5       11.78        9.53      3.47 o
   0 -11   5        0.18       -1.11      3.44 o
   1 -11   5        1.00        4.84      3.58 o
   2 -11   5        0.42        0.31      4.56 o
   3 -11   5      130.86       96.02      7.59 o
   4 -11   5       71.74       64.57      7.64 o
   5 -11   5       10.46        7.98      5.80 o
   6 -11   5       42.23       47.77      7.26 o
   7 -11   5        1.86       22.68      7.37 o
 -14 -10   5        0.06       -2.64     17.31 o
 -13 -10   5       12.90       60.04     16.85 o
 -12 -10   5       22.93       43.88     11.76 o
 -11 -10   5        3.73       16.09      7.22 o
 -10 -10   5        1.40        5.30      6.37 o
  -9 -10   5        4.00       20.35      7.56 o
  -8 -10   5       29.46       45.38      7.75 o
  -7 -10   5       54.55       66.60      6.94 o
  -6 -10   5      451.79      455.14     16.53 o
  -5 -10   5      718.98      651.95     20.43 o
  -4 -10   5        0.97       -3.61      3.61 o
  -3 -10   5       53.86       56.98      5.65 o
  -2 -10   5       29.92       30.10      4.39 o
  -1 -10   5       37.45       35.54      3.28 o
   0 -10   5        6.73       10.15      2.95 o
   1 -10   5      305.65      283.83      8.42 o
   2 -10   5       95.27       68.45      4.55 o
   3 -10   5      164.09      124.55      5.58 o
   4 -10   5       33.41       24.01      3.80 o
   5 -10   5       40.88       20.35      6.20 o
   6 -10   5        0.01        0.16      6.64 o
   7 -10   5       14.21        7.01     11.98 o
   8 -10   5       22.33       79.41     16.26 o
 -14  -9   5        0.82        9.53     17.06 o
 -13  -9   5        0.89        2.33     15.56 o
 -12  -9   5       55.76       48.98     11.90 o
 -11  -9   5        0.25       -5.30      9.65 o
 -10  -9   5       18.89       11.98      6.06 o
  -9  -9   5       57.50       68.45      7.45 o
  -8  -9   5        8.73       13.78      7.04 o
  -7  -9   5      241.44      204.78      5.37 o
  -6  -9   5        4.32       11.39      2.36 o
  -5  -9   5        8.66       16.60      1.83 o
  -4  -9   5      393.93      386.00     12.28 o
  -3  -9   5      107.65       93.58      9.92 o
  -2  -9   5        8.93       16.40      3.23 o
  -1  -9   5        4.29        0.31      2.83 o
   0  -9   5       78.46       83.47      3.66 o
   1  -9   5       41.47       29.02      2.97 o
   2  -9   5        2.43       16.09      2.81 o
   3  -9   5      259.08      208.73      7.59 o
   4  -9   5        4.87        5.47      3.26 o
   5  -9   5      143.06      146.97      7.58 o
   6  -9   5       10.91       32.47      9.83 o
   7  -9   5        4.16       -6.89      7.81 o
   8  -9   5       75.20      103.75     11.72 o
   9  -9   5        0.00       59.08     16.34 o
 -15  -8   5        0.00        0.16     11.86 o
 -14  -8   5        5.20       24.24     12.18 o
 -13  -8   5        1.50       23.63     11.42 o
 -12  -8   5        1.02       -5.00     13.59 o
 -11  -8   5       94.13       94.06      7.76 o
 -10  -8   5      235.49      229.83     10.23 o
  -9  -8   5      280.09      249.95      6.72 o
  -8  -8   5       11.97       12.95      3.23 o
  -7  -8   5      101.91      117.42      4.61 o
  -6  -8   5       56.10       74.59      3.23 o
  -5  -8   5      200.01      178.16      5.00 o
  -4  -8   5      146.99      155.89      6.56 o
  -3  -8   5      844.65      820.57     22.20 o
  -2  -8   5       12.24       13.78      2.50 o
  -1  -8   5      101.88       95.03      3.41 o
   0  -8   5       25.94       25.87      2.30 o
   1  -8   5       30.47       27.16      3.00 o
   2  -8   5      443.44      418.07      9.20 o
   3  -8   5      204.49      159.03      4.73 o
   4  -8   5      114.29      132.79      4.89 o
   5  -8   5       42.51       26.26      5.51 o
   6  -8   5      151.04      136.55      7.31 o
   7  -8   5        3.42       14.34      5.30 o
   8  -8   5        1.80      -10.26     10.26 o
   9  -8   5       18.49        6.06      8.25 o
  10  -8   5        0.02        1.72     13.29 o
 -15  -7   5       13.35       11.39     17.21 o
 -14  -7   5        4.35       -1.56     15.78 o
 -13  -7   5       13.47       15.79     14.20 o
 -12  -7   5        2.70       -7.15     12.76 o
 -11  -7   5       62.95       87.39      6.08 o
 -10  -7   5        0.16        5.76      5.28 o
  -9  -7   5        1.60       12.68      3.92 o
  -8  -7   5      808.44      802.77     15.57 o
  -7  -7   5       29.21       19.79      3.11 o
  -6  -7   5      511.78      491.02      9.97 o
  -5  -7   5      169.89      163.46      4.80 o
  -4  -7   5       54.17       54.00      2.39 o
  -3  -7   5       66.14       80.76      4.26 o
  -2  -7   5       70.70       67.42      3.48 o
  -1  -7   5       44.11       38.58      2.64 o
   0  -7   5       71.11       88.33      3.30 o
   1  -7   5      146.70      152.78      4.64 o
   2  -7   5      408.26      408.42      8.59 o
   3  -7   5      788.98      829.90     17.99 o
   4  -7   5      978.94      901.22     18.76 o
   5  -7   5      257.43      217.12      7.00 o
   6  -7   5       34.06       39.83      5.20 o
   7  -7   5      102.00      113.92      6.94 o
   8  -7   5       14.30        8.92      5.00 o
   9  -7   5        2.63       -1.72     10.79 o
  10  -7   5       16.03        7.84      9.23 o
  11  -7   5        0.21       24.37     14.07 o
 -15  -6   5       10.94      -15.65     15.65 o
 -14  -6   5       11.57       26.13     11.62 o
 -13  -6   5       18.15        8.78     10.14 o
 -12  -6   5        1.46       -8.79      8.79 o
 -11  -6   5        1.86       13.40      4.48 o
 -10  -6   5       31.03       21.96      4.34 o
  -9  -6   5      268.13      265.60      7.75 o
  -8  -6   5       75.84       72.23      4.47 o
  -7  -6   5       75.65       57.54      3.42 o
  -6  -6   5      278.02      294.89      6.87 o
  -5  -6   5       16.06       20.59      2.16 o
  -4  -6   5       18.13       26.51      1.94 o
  -3  -6   5      215.45      237.86      6.94 o
  -2  -6   5       79.08       98.22      4.22 o
  -1  -6   5      126.73      147.58      3.95 o
   0  -6   5       29.02       33.05      2.30 o
   1  -6   5       76.03       70.12      2.72 o
   2  -6   5       38.85       28.08      3.19 o
   3  -6   5       46.43       57.54      3.61 o
   4  -6   5      160.08      151.25      4.31 o
   5  -6   5      108.17      119.59      4.09 o
   6  -6   5      730.71      649.41     12.75 o
   7  -6   5      155.93      154.64      4.97 o
   8  -6   5        0.57       -2.81      4.98 o
   9  -6   5       47.34       36.29      6.03 o
  10  -6   5       13.37       16.09      5.31 o
  11  -6   5        0.01        2.64      8.73 o
  12  -6   5        0.09       27.16     14.32 o
 -15  -5   5        1.98       19.79     11.23 o
 -14  -5   5        5.46       28.48     15.48 o
 -13  -5   5       26.02       79.41     26.94 o
 -12  -5   5        1.12       -0.16     13.28 o
 -11  -5   5       14.83       50.92     13.03 o
 -10  -5   5        2.18        1.11      5.33 o
  -9  -5   5      166.81      191.41      6.58 o
  -8  -5   5        4.43       16.09      3.41 o
  -7  -5   5        7.45       -0.62      5.76 o
  -6  -5   5     1534.55     1694.85     33.96 o
  -5  -5   5       33.28       32.05      1.98 o
  -4  -5   5        2.69        2.81      1.42 o
  -3  -5   5     1294.90     1381.55     26.94 o
  -2  -5   5       82.50       49.69      3.00 o
  -1  -5   5      294.71      282.99      6.31 o
   0  -5   5        8.16       -1.70      1.70 o
   1  -5   5      685.53      687.54     15.07 o
   2  -5   5      788.10      820.57     17.90 o
   3  -5   5       53.19       81.19      3.61 o
   4  -5   5       40.67       29.15      2.70 o
   5  -5   5      125.65      136.27      3.80 o
   6  -5   5      207.19      179.51      5.03 o
   7  -5   5      896.76      839.29     15.21 o
   8  -5   5       19.35       18.48      4.51 o
   9  -5   5       61.26       60.23      6.40 o
  10  -5   5        1.58        0.00      1.56 o
  11  -5   5       11.64        5.94      5.90 o
  12  -5   5        0.43        5.30      8.73 o
  13  -5   5        4.91        8.12      9.18 o
 -15  -4   5        0.28        2.03     10.79 o
 -14  -4   5       20.56       74.15     14.85 o
 -13  -4   5       41.18       32.47     16.10 o
 -12  -4   5       55.37       27.29     13.71 o
 -11  -4   5       30.78       35.83      7.48 o
 -10  -4   5       59.87       39.36      2.83 o
  -9  -4   5        2.63        8.12      2.64 o
  -8  -4   5        4.39        8.78      4.22 o
  -7  -4   5      660.32      824.87     15.79 o
  -6  -4   5      801.02      887.02     16.39 o
  -5  -4   5       61.17       35.83      2.84 o
  -4  -4   5       19.21       11.56      1.11 o
  -3  -4   5      390.35      367.57      7.19 o
  -2  -4   5     3435.68     3862.97     73.02 o
  -1  -4   5      597.60      553.25     11.76 o
   0  -4   5     1837.50     2013.14     38.13 o
   1  -4   5     1199.58     1111.87     26.68 o
   2  -4   5     1982.18     2046.92     39.58 o
   3  -4   5       94.96       89.75      3.31 o
   4  -4   5       62.52       59.28      2.89 o
   5  -4   5      553.58      546.22     10.51 o
   6  -4   5       65.81       72.23      3.83 o
   7  -4   5      321.21      282.57      7.14 o
   8  -4   5      102.75       84.61      4.37 o
   9  -4   5        0.40       -1.23      3.73 o
  10  -4   5       78.10       76.32      6.76 o
  11  -4   5        3.04       -5.33      5.33 o
  12  -4   5        1.18        9.22      6.90 o
  13  -4   5        2.66       26.26     13.70 o
  14  -4   5       47.37      129.35     16.49 o
 -15  -3   5        1.32       39.68     15.12 o
 -14  -3   5        9.07       15.60      7.50 o
 -13  -3   5        0.27        7.36      8.48 o
 -12  -3   5       21.14       13.87      6.89 o
 -11  -3   5       70.10       69.92      7.31 o
 -10  -3   5        8.30       13.40      5.58 o
  -9  -3   5      167.45      156.20      4.69 o
  -8  -3   5       12.54       19.24      2.62 o
  -7  -3   5        0.05        1.89      2.98 o
  -6  -3   5      834.94      925.40     15.21 o
  -5  -3   5      132.16      152.17      4.31 o
  -4  -3   5      612.26      528.26      8.62 o
  -3  -3   5      636.04      639.25     11.37 o
  -2  -3   5     2101.01     2138.40     41.61 o
  -1  -3   5      543.89      571.63     14.93 o
   0  -3   5      539.56      532.29     10.95 o
   1  -3   5      373.67      396.38      8.95 o
   2  -3   5        6.85       17.53      1.98 o
   3  -3   5        7.58        9.68      2.01 o
   4  -3   5      148.18      154.64      4.97 o
   5  -3   5       50.11       37.96      2.31 o
   6  -3   5      386.90      429.40      9.84 o
   7  -3   5     1240.36     1215.01     24.40 o
   8  -3   5      111.66      122.07      5.25 o
   9  -3   5        2.36        6.56      6.86 o
  10  -3   5      296.72      238.24     14.28 o
  11  -3   5       46.07       37.96      6.15 o
  12  -3   5        0.43        2.03      6.09 o
  13  -3   5       15.49       17.64      7.45 o
  14  -3   5        1.82       29.15      8.37 o
 -15  -2   5        2.67        6.37      7.33 o
 -14  -2   5        2.69        1.11      8.00 o
 -13  -2   5       18.81       20.59      7.59 o
 -12  -2   5      105.90       87.86      7.50 o
 -11  -2   5       48.43       56.23      6.37 o
 -10  -2   5      463.05      375.76     12.61 o
  -9  -2   5       60.37       65.39      6.06 o
  -8  -2   5       43.47       38.11      4.17 o
  -7  -2   5      340.30      389.44      7.40 o
  -6  -2   5      139.56      171.23      3.92 o
  -5  -2   5      944.88      893.74     15.70 o
  -4  -2   5     1920.27     1975.18     28.88 o
  -3  -2   5      143.73      161.25      5.08 o
  -2  -2   5      583.18      562.11     12.45 o
  -1  -2   5      205.30      222.68      5.59 o
   0  -2   5      314.20      337.08      9.64 o
   1  -2   5      293.46      253.92      7.56 o
   2  -2   5      188.21      210.54      5.44 o
   3  -2   5      258.72      265.20      6.11 o
   4  -2   5      880.53      915.53     18.15 o
   5  -2   5       35.11       41.27      2.89 o
   6  -2   5      134.20      143.66      4.80 o
   7  -2   5        4.36        3.11      2.81 o
   8  -2   5      515.55      481.65     10.97 o
   9  -2   5       69.79       66.81      5.31 o
  10  -2   5        5.70       23.63      8.62 o
  11  -2   5       10.06       11.39      8.09 o
  12  -2   5        2.12       26.26      9.86 o
  13  -2   5        5.79       21.73      6.06 o
  14  -2   5        3.36        1.72      7.67 o
  15  -2   5        0.05       22.91      8.62 o
 -15  -1   5       10.61       10.00      7.36 o
 -14  -1   5       11.31        7.15      7.15 o
 -13  -1   5        5.64       12.51      8.58 o
 -12  -1   5        4.61       -7.01      7.15 o
 -11  -1   5       13.36       13.14      5.98 o
 -10  -1   5        4.93        8.62      5.50 o
  -9  -1   5       26.87       37.82      5.53 o
  -8  -1   5        6.39        4.20      3.28 o
  -7  -1   5       90.63      109.43      4.19 o
  -6  -1   5       38.33       38.43      1.55 o
  -5  -1   5      237.56      264.39      6.09 o
  -4  -1   5      918.07      946.80     14.62 o
  -3  -1   5      328.84      390.44      8.89 o
  -2  -1   5     1842.01     1885.15     31.47 o
  -1  -1   5     3370.40     3604.88     81.04 o
   0  -1   5     1718.31     1544.00     37.32 o
   1  -1   5     1346.56     1431.23     34.99 o
   2  -1   5      148.84      187.29      6.15 o
   3  -1   5      294.47      284.26      6.75 o
   4  -1   5      586.88      634.21     13.21 o
   5  -1   5       65.10       54.75      3.14 o
   6  -1   5      171.33      150.62      4.90 o
   7  -1   5       50.10       39.21      3.12 o
   8  -1   5      124.08      119.87      4.65 o
   9  -1   5        9.94       12.78      5.00 o
  10  -1   5       14.89        7.62      5.19 o
  11  -1   5      332.69      277.55     15.82 o
  12  -1   5      139.22      119.04     12.28 o
  13  -1   5        4.19        6.06      9.48 o
  14  -1   5        1.58       -3.28     10.15 o
  15  -1   5        1.96        9.22      6.90 o
 -15   0   5        4.91       11.90      8.28 o
 -14   0   5      112.69      120.68      8.23 o
 -13   0   5       35.15       32.19      8.65 o
 -12   0   5        1.60        5.00      3.92 o
 -11   0   5        7.91       14.71      3.73 o
 -10   0   5      340.58      357.09      9.45 o
  -9   0   5      121.71      118.49      4.90 o
  -8   0   5      147.01      146.67      5.45 o
  -7   0   5       75.19       66.20      3.05 o
  -6   0   5      118.92      111.53      3.70 o
  -5   0   5     1564.52     1754.02     26.16 o
  -4   0   5      162.53      136.85      2.92 o
  -3   0   5     3459.01     3555.52     56.64 o
  -2   0   5       10.90       11.73      1.55 o
  -1   0   5       78.13       84.38      2.75 o
   0   0   5      775.70      742.33     15.67 o
   1   0   5     6976.58     6814.44    154.76 o
   2   0   5       42.75       29.55      3.26 o
   3   0   5        0.00       -1.89      3.12 o
   4   0   5      870.89      952.97     18.53 o
   5   0   5      120.29      129.91      3.98 o
   6   0   5       36.74       21.04      2.30 o
   7   0   5       27.86       29.15      2.97 o
   8   0   5        0.26        0.47      2.67 o
   9   0   5       19.41       11.73      2.83 o
  10   0   5       18.87       28.21      5.31 o
  11   0   5       35.04       31.21      5.59 o
  12   0   5       91.93       79.63     11.82 o
  13   0   5        6.19       -0.16      9.95 o
  14   0   5       42.97       47.77     12.26 o
  15   0   5        0.16        5.76      9.06 o
  16   0   5        1.26        8.92      8.73 o
 -15   1   5        7.83        6.37      6.69 o
 -14   1   5        0.40       18.17      8.00 o
 -13   1   5        2.73       11.90      6.12 o
 -12   1   5       46.24       41.11      5.12 o
 -11   1   5        5.51        8.78      3.92 o
 -10   1   5       43.59       27.82      4.36 o
  -9   1   5      124.15      105.03      5.12 o
  -8   1   5      186.62      177.84      5.33 o
  -7   1   5        5.89       14.71      2.97 o
  -6   1   5       66.82       56.61      3.20 o
  -5   1   5     1639.65     2086.69     30.83 o
  -4   1   5       20.02       37.96      1.55 o
  -3   1   5      564.74      568.04      8.93 o
  -2   1   5      226.62      242.50      4.67 o
  -1   1   5     5975.92     6097.71     95.64 o
   0   1   5     3051.86     2981.60     47.77 o
   1   1   5        0.36       -2.19      2.19 o
   2   1   5      225.29      222.68      5.59 o
   3   1   5      130.58      108.90      3.66 o
   4   1   5     1374.88     1456.87     29.57 o
   5   1   5      362.18      452.48     10.11 o
   6   1   5        2.94        3.11      2.51 o
   7   1   5        0.00       -2.33      2.33 o
   8   1   5       51.74       54.92      3.51 o
   9   1   5        5.97       -0.92      2.33 o
  10   1   5       37.26       50.75      6.23 o
  11   1   5      460.41      419.09     13.82 o
  12   1   5       16.51        7.36     10.92 o
  13   1   5        0.03       -9.37     11.11 o
  14   1   5       32.92       33.33     11.68 o
  15   1   5        0.80       -8.29      8.29 o
  16   1   5        6.47       18.28     14.21 o
 -15   2   5       14.79       10.81     10.61 o
 -14   2   5       12.24       13.59      8.29 o
 -13   2   5        4.13       21.96      6.69 o
 -12   2   5       52.86       61.61      5.69 o
 -11   2   5       11.99       12.15      4.19 o
 -10   2   5       88.85       84.38      5.51 o
  -9   2   5      976.29      983.30     21.95 o
  -8   2   5      107.40       89.27      4.01 o
  -7   2   5      957.19      873.66     14.78 o
  -6   2   5       93.81       81.43      3.16 o
  -5   2   5        4.69       15.01      2.03 o
  -4   2   5       78.12       67.01      2.05 o
  -3   2   5      267.20      316.29      5.34 o
  -2   2   5     3011.99     3232.34     46.89 o
  -1   2   5      101.31       88.80      2.59 o
   0   2   5      739.51      754.64     10.98 o
   1   2   5      301.31      288.49      5.51 o
   2   2   5     1364.89     1333.66     22.82 o
   3   2   5       93.74      126.80      3.66 o
   4   2   5       36.40       47.94      2.59 o
   5   2   5     8059.75     9179.57    284.99 o
   6   2   5      191.06      239.02      6.58 o
   7   2   5       84.96      102.73      3.80 o
   8   2   5        5.28        5.00      2.51 o
   9   2   5       10.44        5.30      3.45 o
  10   2   5        0.19       -4.70      4.70 o
  11   2   5      115.75      121.51      7.44 o
  12   2   5       24.04       23.63      5.34 o
  13   2   5      151.96      136.85     14.62 o
  14   2   5       45.99       65.39     14.35 o
  15   2   5        0.03       -0.92      9.31 o
  16   2   5        2.45       19.68     13.87 o
 -14   3   5        7.92       32.91     14.92 o
 -13   3   5       29.22       48.81      5.94 o
 -12   3   5       73.35       76.10      5.89 o
 -11   3   5      202.05      190.38      6.90 o
 -10   3   5      223.58      262.76      8.11 o
  -9   3   5      273.42      263.57      6.50 o
  -8   3   5      505.93      493.80     10.56 o
  -7   3   5       11.86       25.74      3.17 o
  -6   3   5     1019.14     1061.61     14.67 o
  -5   3   5        4.16        7.50      1.23 o
  -4   3   5      594.45      531.13      8.64 o
  -3   3   5      384.62      428.87      6.73 o
  -2   3   5     1221.41     1381.55     18.59 o
  -1   3   5     1520.92     1418.96     21.65 o
   0   3   5     5304.75     5166.20     66.48 o
   1   3   5     1834.20     1697.94     23.70 o
   2   3   5     2182.56     2197.75     31.65 o
   3   3   5      742.54      892.99     16.43 o
   4   3   5     1783.64     1978.52     33.35 o
   5   3   5      848.55      938.36     16.84 o
   6   3   5     3687.39     3767.25     70.57 o
   7   3   5      165.10      194.55      4.53 o
   8   3   5      169.43      171.88      5.25 o
   9   3   5        6.06        9.84      3.30 o
  10   3   5       69.71       69.70      5.84 o
  11   3   5        0.18       -4.23      4.23 o
  12   3   5       92.85       81.43      6.76 o
  13   3   5       70.56       76.54     10.06 o
  14   3   5        3.69       24.87     11.72 o
  15   3   5        0.03        3.91      9.37 o
  16   3   5        8.74       58.89     16.12 o
  17   3   5        0.56       -2.17     11.36 o
 -13   4   5        0.09       -2.81      6.08 o
 -12   4   5       24.29       20.46      5.44 o
 -11   4   5       33.17       26.77      4.26 o
 -10   4   5      172.53      178.51      7.01 o
  -9   4   5       30.09       29.43      3.25 o
  -8   4   5       53.61       37.82      1.84 o
  -7   4   5      307.15      310.11      6.17 o
  -6   4   5      140.90      148.48      3.34 o
  -5   4   5       32.45       34.07      1.75 o
  -4   4   5       17.21        8.62      1.55 o
  -3   4   5      250.87      346.78      5.59 o
  -2   4   5     1999.36     2060.51     27.23 o
  -1   4   5     1182.45     1224.62     16.62 o
   0   4   5      230.38      208.01      3.61 o
   1   4   5      257.32      174.18      3.30 o
   2   4   5       97.75       68.87      2.48 o
   3   4   5     1205.78     1206.31     19.10 o
   4   4   5      545.38      560.33     10.65 o
   5   4   5      638.78      651.33     12.12 o
   6   4   5      461.16      422.17      8.73 o
   7   4   5      642.68      614.86     11.78 o
   8   4   5        6.39        9.08      2.78 o
   9   4   5      299.21      303.09      7.40 o
  10   4   5        0.04       -2.17      4.34 o
  11   4   5        8.12       12.78      5.45 o
  12   4   5      213.36      190.03      8.26 o
  13   4   5        1.60      -10.64     11.90 o
  14   4   5        8.31       27.82      9.23 o
  15   4   5        2.13       15.79     13.42 o
  16   4   5        3.03        8.26     14.37 o
  17   4   5       31.74       52.19     13.00 o
 -13   5   5       14.67       18.48      6.45 o
 -12   5   5       32.61       45.55      7.25 o
 -11   5   5       83.99       72.01      5.51 o
 -10   5   5      120.47       95.52      5.37 o
  -9   5   5       20.02       23.63      2.06 o
  -8   5   5       10.24        7.98      2.05 o
  -7   5   5       11.34       13.87      2.05 o
  -6   5   5      114.49      115.79      2.95 o
  -5   5   5      730.98      807.73     12.07 o
  -4   5   5      328.95      373.34      6.76 o
  -3   5   5       67.37       99.97      2.75 o
  -2   5   5      447.94      487.71      7.73 o
  -1   5   5      131.80      157.76      3.14 o
   0   5   5        5.18        7.01      1.27 o
   1   5   5      224.59      200.87      3.89 o
   2   5   5     2338.30     2433.43     32.05 o
   3   5   5      736.24      749.16     11.64 o
   4   5   5      559.90      433.02      8.84 o
   5   5   5      754.95      776.07     14.62 o
   6   5   5      615.92      569.84     10.75 o
   7   5   5      298.74      299.63      6.92 o
   8   5   5      220.24      249.56      6.31 o
   9   5   5       42.61       39.52      3.45 o
  10   5   5      251.86      252.33      8.73 o
  11   5   5       90.30       90.22      5.22 o
  12   5   5      103.69       91.17      7.40 o
  13   5   5        7.91       18.28      9.08 o
  14   5   5        3.20      -12.82     12.82 o
  15   5   5        3.44       43.05     16.73 o
  16   5   5        0.03      -11.25     11.25 o
  17   5   5        0.04       22.20     17.31 o
 -13   6   5       11.86        5.00     10.29 o
 -12   6   5        0.16        0.31      6.92 o
 -11   6   5       35.16       22.68      7.86 o
 -10   6   5       20.16       24.37      7.28 o
  -9   6   5       44.02       34.94      3.98 o
  -8   6   5        5.69       11.39      2.19 o
  -7   6   5        8.07       10.00      1.89 o
  -6   6   5        4.44        2.33      1.87 o
  -5   6   5      213.56      210.90      4.00 o
  -4   6   5       34.84       41.91      1.78 o
  -3   6   5      150.24      142.75      2.98 o
  -2   6   5     3845.58     3996.16     52.14 o
  -1   6   5      482.09      508.34      8.45 o
   0   6   5     1390.96     1483.71     18.29 o
   1   6   5       85.27       63.98      2.20 o
   2   6   5     2224.21     2328.54     31.37 o
   3   6   5     2939.74     2973.42     42.25 o
   4   6   5        4.61       11.73      2.31 o
   5   6   5     1328.01     1473.13     25.90 o
   6   6   5      401.24      405.39      8.06 o
   7   6   5        7.89       12.68      2.67 o
   8   6   5      216.47      247.59      6.69 o
   9   6   5      466.58      473.46     11.97 o
  10   6   5       15.61       23.15      4.09 o
  11   6   5      230.09      261.95      8.09 o
  12   6   5       35.25       28.88      4.97 o
  13   6   5        5.32       11.56      6.12 o
  14   6   5        6.72        6.25      8.62 o
  15   6   5        0.17       -2.64     14.95 o
  16   6   5        9.21       56.79     16.95 o
  17   6   5        3.58      -16.92     16.92 o
 -12   7   5       12.06       43.38      9.54 o
 -11   7   5       14.15       20.93      6.29 o
 -10   7   5        5.27       -6.69      7.04 o
  -9   7   5        0.46       10.81      7.31 o
  -8   7   5       91.66       84.38      3.67 o
  -7   7   5        4.15        2.64      1.87 o
  -6   7   5       14.19       25.49      2.01 o
  -5   7   5       30.13       45.89      2.03 o
  -4   7   5      341.74      330.68      5.00 o
  -3   7   5        4.01        2.48      1.27 o
  -2   7   5      313.84      292.75      5.56 o
  -1   7   5      459.52      444.02      6.84 o
   0   7   5      862.12      843.64     12.34 o
   1   7   5      263.48      286.36      4.65 o
   2   7   5        1.71        6.25      1.56 o
   3   7   5      200.09      156.20      3.75 o
   4   7   5     1810.20     1744.61     26.10 o
   5   7   5     1573.22     1454.02     21.92 o
   6   7   5      371.62      341.67      7.39 o
   7   7   5      413.18      422.17      8.73 o
   8   7   5      218.52      215.65      5.87 o
   9   7   5        0.12       -2.50      2.50 o
  10   7   5      370.18      383.55     11.26 o
  11   7   5      461.87      461.03     11.81 o
  12   7   5       27.79       12.51      7.15 o
  13   7   5      334.77      356.15     14.15 o
  14   7   5       50.94       32.77      7.44 o
  15   7   5        0.00       13.14     10.97 o
  16   7   5        4.08       24.49     12.37 o
  17   7   5        0.30       -7.84     11.26 o
 -11   8   5        4.23        5.76      7.62 o
 -10   8   5       11.51       15.60      7.79 o
  -9   8   5       22.84       24.99      6.50 o
  -8   8   5        3.41        6.56      3.91 o
  -7   8   5        9.42       12.68      3.56 o
  -6   8   5       63.59       57.54      1.89 o
  -5   8   5      150.50      153.72      5.26 o
  -4   8   5      122.11      119.04      4.64 o
  -3   8   5        1.04        1.72      2.20 o
  -2   8   5        3.13        8.62      2.34 o
  -1   8   5       37.94       31.49      1.41 o
   0   8   5       25.40       28.48      1.59 o
   1   8   5       14.06       14.71      1.44 o
   2   8   5      265.99      290.19      4.69 o
   3   8   5      412.68      383.55      6.36 o
   4   8   5      930.19      966.90     15.54 o
   5   8   5      216.50      217.87      4.80 o
   6   8   5     1346.19     1471.23     23.01 o
   7   8   5        7.08       11.73      3.00 o
   8   8   5      232.19      243.67      8.20 o
   9   8   5      680.73      635.47     15.12 o
  10   8   5      530.76      511.73     13.01 o
  11   8   5       77.16       73.93      7.09 o
  12   8   5        3.26       -1.72      8.92 o
  13   8   5        1.24       13.78      7.51 o
  14   8   5       17.09       17.32      6.25 o
  15   8   5       49.23       51.28      8.42 o
  16   8   5        6.80       28.48     16.01 o
  17   8   5        0.60       -3.91     17.96 o
 -11   9   5        0.04        9.22      7.83 o
 -10   9   5       24.30       22.68      9.04 o
  -9   9   5       74.29       77.41      8.14 o
  -8   9   5        4.24        6.37      3.28 o
  -7   9   5        5.69        7.36      3.25 o
  -6   9   5        4.74        8.12      3.14 o
  -5   9   5       35.78       35.83      3.44 o
  -4   9   5        3.76        4.36      2.81 o
  -3   9   5       26.12       23.15      4.09 o
  -2   9   5      102.91      106.31      4.89 o
  -1   9   5      843.18      794.28     21.13 o
   0   9   5        3.36        1.72      1.08 o
   1   9   5       53.75       54.75      2.22 o
   2   9   5      378.46      399.88      6.50 o
   3   9   5      704.53      705.34      9.97 o
   4   9   5       82.09       68.67      2.91 o
   5   9   5       19.87       19.03      2.30 o
   6   9   5       73.75       62.39      3.16 o
   7   9   5      162.11      156.20      4.69 o
   8   9   5       69.21       88.33      5.17 o
   9   9   5       10.63       29.43      7.19 o
  10   9   5       21.77       15.60      6.22 o
  11   9   5        0.39        0.16      6.79 o
  12   9   5        0.37        2.33      7.31 o
  13   9   5      290.97      284.26     12.64 o
  14   9   5        1.29       17.53      8.17 o
  15   9   5        8.25       -7.01     10.59 o
  16   9   5        2.97       19.57      8.95 o
  17   9   5       12.39       32.61     19.99 o
 -10  10   5        1.12       17.32      7.50 o
  -9  10   5        6.10       14.06      6.37 o
  -8  10   5       13.32       19.57      5.75 o
  -7  10   5        5.75        6.06      4.19 o
  -6  10   5       12.81       19.57      4.20 o
  -5  10   5        0.94        6.56      3.26 o
  -4  10   5      121.52      106.58      6.19 o
  -3  10   5       44.59       52.91      4.00 o
  -2  10   5       48.51       47.25      4.30 o
  -1  10   5      166.95      141.57      7.73 o
   0  10   5      214.70      236.71      9.23 o
   1  10   5       50.07       50.22      2.30 o
   2  10   5       77.84       72.23      2.55 o
   3  10   5       11.65       10.97      2.08 o
   4  10   5       26.78       42.56      2.61 o
   5  10   5      176.56      177.16      5.33 o
   6  10   5       85.67       81.65      4.06 o
   7  10   5       22.66       24.87      3.86 o
   8  10   5       43.31       51.64      7.19 o
   9  10   5       46.05       37.50      6.44 o
  10  10   5       66.86       65.79      7.90 o
  11  10   5      218.49      221.57     11.90 o
  12  10   5        0.27        0.00      1.56 o
  13  10   5       68.39       58.70      8.81 o
  14  10   5        7.75       16.09      7.01 o
  15  10   5       64.28       70.54      9.65 o
  16  10   5       80.98       95.52      9.78 o
  17  10   5        3.01        4.84     13.14 o
  -9  11   5       16.93       28.48      6.26 o
  -8  11   5      129.84      138.02      8.51 o
  -7  11   5        9.85       18.17      4.37 o
  -6  11   5        1.51        9.68      4.36 o
  -5  11   5        0.34        0.00      1.56 o
  -4  11   5       18.19       14.34      4.64 o
  -3  11   5        0.00       11.98      4.23 o
  -2  11   5      167.68      141.27      5.94 o
  -1  11   5      126.86      132.49      8.64 o
   0  11   5       40.95       31.49      5.47 o
   1  11   5        4.72        3.28      1.09 o
   2  11   5        1.74        3.11      1.72 o
   3  11   5        9.82       13.78      2.50 o
   4  11   5       74.21       82.79      4.09 o
   5  11   5      306.00      308.78      9.23 o
   6  11   5        4.95        5.17      3.12 o
   7  11   5        0.53        0.47      5.01 o
   8  11   5       27.65       30.52      5.94 o
   9  11   5       17.87       11.73      4.87 o
  10  11   5       84.37       89.27      8.26 o
  11  11   5       12.36       14.71      7.67 o
  12  11   5        2.66       -5.94      8.78 o
  13  11   5       78.12       77.85      8.39 o
  14  11   5        3.16       18.48      7.31 o
  15  11   5       19.78       24.37      9.01 o
  16  11   5        4.42       10.15      7.97 o
  -8  12   5        3.80       19.03      7.53 o
  -7  12   5        4.40        4.84      5.00 o
  -6  12   5       32.23       24.49      5.33 o
  -5  12   5       16.66        8.12      4.06 o
  -4  12   5       28.54       20.46      4.40 o
  -3  12   5        7.46       11.06      3.91 o
  -2  12   5        7.00        8.78      3.92 o
  -1  12   5        5.30        5.47      4.20 o
   0  12   5      220.92      195.94      8.75 o
   1  12   5      438.37      422.17     14.90 o
   2  12   5      787.85      736.90     14.25 o
   3  12   5      420.43      402.87      8.53 o
   4  12   5        8.21        7.50      3.14 o
   5  12   5      251.98      262.76      8.51 o
   6  12   5       26.34       32.33      4.12 o
   7  12   5       77.03       72.87      7.25 o
   8  12   5        6.66        7.98      5.15 o
   9  12   5       28.97       23.63      6.20 o
  10  12   5       69.28       62.59      7.12 o
  11  12   5        2.21       -8.40      8.40 o
  12  12   5       59.56       61.22      8.22 o
  13  12   5        0.18       -1.23      7.01 o
  14  12   5        2.93       22.91     10.40 o
  15  12   5       20.36       43.38     10.54 o
  16  12   5        0.00        6.56      8.78 o
  -7  13   5        0.16       24.99      7.62 o
  -6  13   5        1.14       -3.75      5.33 o
  -5  13   5       56.52       69.29      5.83 o
  -4  13   5       14.40       18.17      5.11 o
  -3  13   5       44.15       53.83      5.87 o
  -2  13   5       16.18       20.13      5.05 o
  -1  13   5       84.01       90.69      6.19 o
   0  13   5        8.18       12.95      5.12 o
   1  13   5        5.73        7.98      7.20 o
   2  13   5      210.85      189.35      6.19 o
   3  13   5        0.18        5.64      2.50 o
   4  13   5       10.68        5.47      2.98 o
   5  13   5       83.30      102.98      4.83 o
   6  13   5        1.94       11.73      3.94 o
   7  13   5        2.23       12.34      6.84 o
   8  13   5      136.90       99.47      7.98 o
   9  13   5        1.06        8.40      6.53 o
  10  13   5        9.86        9.53      6.72 o
  11  13   5        7.04        6.06      6.09 o
  12  13   5       57.91       53.28      9.67 o
  13  13   5       31.73       37.96      9.86 o
  14  13   5        9.93       10.15      8.92 o
  15  13   5       42.98       45.38     11.62 o
  16  13   5       31.10       37.50     14.23 o
  -6  14   5        0.42       -6.56      6.56 o
  -5  14   5        7.54       21.85      5.61 o
  -4  14   5        0.17        4.84      5.44 o
  -3  14   5       30.07       48.45      5.92 o
  -2  14   5        1.18       -6.37      6.37 o
  -1  14   5       10.85       11.22      5.11 o
   0  14   5       33.05       25.62      4.44 o
   1  14   5      228.24      268.46     12.70 o
   2  14   5        1.35       -7.51      7.51 o
   3  14   5       14.52       16.20      3.42 o
   4  14   5        9.97       15.60      3.95 o
   5  14   5      112.53      130.77      7.44 o
   6  14   5       11.96        7.62      5.45 o
   7  14   5      376.26      445.06     14.76 o
   8  14   5       49.97       87.39     10.28 o
   9  14   5        9.14       23.40      7.14 o
  10  14   5        9.85       14.53      8.86 o
  11  14   5        1.71       -6.56      8.14 o
  12  14   5        0.35        1.23      9.48 o
  13  14   5        2.44        7.15      8.42 o
  14  14   5        0.17        7.50     10.47 o
  15  14   5        1.47        4.84     11.11 o
  -4  15   5        7.72        8.40      5.14 o
  -3  15   5       20.42       24.49      5.44 o
  -2  15   5        0.00       15.31      5.58 o
  -1  15   5        2.11        4.05      4.22 o
   0  15   5       46.35       33.05      6.61 o
   1  15   5        1.04       20.59      7.14 o
   2  15   5       67.55       74.59      8.20 o
   3  15   5       77.02       81.65      7.69 o
   4  15   5       39.79        9.08     12.79 o
   5  15   5        1.40        3.28      4.39 o
   6  15   5      188.68      180.85     10.09 o
   7  15   5        1.48       19.68      6.87 o
   8  15   5       27.49       27.82      6.59 o
   9  15   5       38.25       27.55      8.26 o
  10  15   5        7.96       35.40      8.78 o
  11  15   5       19.44       23.27      9.17 o
  12  15   5        0.00       21.38     10.17 o
  13  15   5        0.75        7.15     10.43 o
  14  15   5        1.85       12.51     10.79 o
  -2  16   5        0.66        6.89      6.69 o
  -1  16   5       28.20       26.38      6.67 o
   0  16   5       31.38       35.83      5.69 o
   1  16   5        0.02        4.51      5.95 o
   2  16   5       21.17       20.13      9.64 o
   3  16   5        5.41        5.30      7.19 o
   4  16   5       16.25       45.38     11.28 o
   5  16   5        9.71        4.36     13.87 o
   6  16   5        8.88       10.64     15.17 o
   7  16   5       21.26       27.55      6.83 o
   8  16   5       20.69       39.52      7.70 o
   9  16   5        1.37        2.48      7.79 o
  10  16   5       13.28       11.39      6.58 o
  11  16   5       22.74       28.21      9.97 o
  12  16   5        3.98       30.79      8.47 o
  13  16   5        0.05       13.78      9.84 o
   0  17   5       23.71       25.87      6.23 o
   1  17   5       10.65       15.90      5.78 o
   2  17   5        4.50        9.08      7.37 o
   3  17   5        2.58        5.00     10.18 o
   4  17   5        1.02       14.53     10.57 o
   5  17   5       24.00       -0.31     15.71 o
   6  17   5       13.43       21.49     16.10 o
   7  17   5        1.90      -16.09     16.09 o
   8  17   5        6.56       18.92     17.18 o
   9  17   5       24.02      -12.68     16.74 o
  10  17   5       15.75       25.12      8.64 o
  11  17   5        6.88       27.29      9.28 o
   3  18   5       17.15       38.74      9.50 o
   4  18   5       28.51      106.83     22.21 o
   5  18   5        8.64       59.28     13.67 o
   6  18   5       13.43       49.33     17.39 o
   7  18   5       12.07       72.87     18.13 o
   8  18   5        0.36       41.91     16.99 o
  -8 -14   6       10.92       39.05     10.15 o
  -7 -14   6        2.97       14.82      7.31 o
  -6 -14   6        6.01        8.26      9.20 o
  -5 -14   6        7.26       33.63     11.31 o
  -4 -14   6       25.29       42.39     17.26 o
  -3 -14   6        5.11       19.03      6.44 o
  -2 -14   6       27.14       48.81      8.20 o
  -1 -14   6        5.54       10.64      7.83 o
   0 -14   6       37.94       26.90      9.86 o
 -10 -13   6       12.02       12.68      8.11 o
  -9 -13   6        5.40       20.13      8.40 o
  -8 -13   6        1.49       11.22      6.28 o
  -7 -13   6        9.52       20.46      9.04 o
  -6 -13   6        3.53       17.32      7.70 o
  -5 -13   6        8.47       22.20      8.72 o
  -4 -13   6        0.00        8.40      7.97 o
  -3 -13   6        1.77        6.56      4.87 o
  -2 -13   6       23.76       27.29      4.58 o
  -1 -13   6        0.37       -5.00     10.01 o
   2 -13   6       38.58        4.36     12.31 o
   3 -13   6        3.88       19.24     13.70 o
 -11 -12   6       14.39       49.86     14.12 o
 -10 -12   6       82.78       97.24     10.61 o
  -9 -12   6        7.75       33.77      9.01 o
  -8 -12   6       22.44       43.71      7.94 o
  -7 -12   6        7.89       16.09      8.62 o
  -6 -12   6        0.01        2.33      5.90 o
  -5 -12   6       36.16       37.66      7.83 o
  -4 -12   6      111.45       99.97      6.00 o
  -3 -12   6       52.93       63.18      6.75 o
  -2 -12   6       12.35        8.26      5.97 o
  -1 -12   6       20.23       16.20      7.45 o
   0 -12   6        4.56        3.91      5.48 o
   1 -12   6        0.77       15.01      7.65 o
   2 -12   6        0.90      -10.78     10.78 o
   3 -12   6        2.57       23.88     12.70 o
   4 -12   6        1.29       27.29     15.01 o
   5 -12   6       10.48       10.97      9.53 o
 -12 -11   6        1.51        2.03     16.89 o
 -11 -11   6        5.35       12.51     11.14 o
 -10 -11   6        2.51       15.90      8.08 o
  -9 -11   6       39.07       30.93      8.62 o
  -8 -11   6       48.37       55.48      7.45 o
  -7 -11   6       90.71       74.59      7.12 o
  -6 -11   6       61.16       52.91      8.18 o
  -5 -11   6       10.05       17.64      7.14 o
  -4 -11   6        0.06        7.62      4.97 o
  -3 -11   6       33.21       37.82      5.23 o
  -2 -11   6        3.53       14.53      8.48 o
  -1 -11   6        3.04        9.22      3.42 o
   0 -11   6       32.77       38.43      4.81 o
   1 -11   6       14.53       15.50      4.23 o
   2 -11   6        1.25       -1.41      3.11 o
   3 -11   6        0.00       -1.23      4.50 o
   4 -11   6        4.01        1.11      5.48 o
   5 -11   6       30.54       27.55      5.90 o
   6 -11   6       30.90       52.19      8.31 o
 -13 -10   6        8.31       90.22     21.60 o
 -12 -10   6       10.51       11.39     15.26 o
 -11 -10   6        1.97       20.81     10.26 o
 -10 -10   6        3.78       15.01      9.50 o
  -9 -10   6        7.58        7.01      5.97 o
  -8 -10   6       58.51       59.65      8.50 o
  -7 -10   6      109.79      122.07      8.84 o
  -6 -10   6        5.91       11.06      7.81 o
  -5 -10   6       99.05      102.98      7.61 o
  -4 -10   6        7.16        7.36      4.40 o
  -3 -10   6       52.00       51.47      9.14 o
  -2 -10   6      131.15      154.95     11.82 o
  -1 -10   6        0.10        0.31      3.30 o
   0 -10   6      199.32      208.01      7.22 o
   1 -10   6        4.25        5.76      3.91 o
   2 -10   6      114.26       89.75      5.45 o
   3 -10   6       18.33       20.59      4.08 o
   4 -10   6        0.65        5.00      4.86 o
   5 -10   6       21.28       14.25      4.72 o
   6 -10   6       14.78       17.84      6.23 o
   7 -10   6       12.87       18.48      5.59 o
 -14  -9   6        0.36       10.31     17.67 o
 -13  -9   6        0.22        2.97     17.37 o
 -12  -9   6        4.18       22.79     11.57 o
 -11  -9   6       84.04       99.22     17.43 o
 -10  -9   6        3.42        5.76      5.76 o
  -9  -9   6       36.61       50.92      7.31 o
  -8  -9   6        0.02       19.35      7.04 o
  -7  -9   6       19.09       14.34      5.30 o
  -6  -9   6      427.88      438.77     15.71 o
  -5  -9   6      199.26      197.69     13.70 o
  -4  -9   6       46.61       45.55      4.56 o
  -3  -9   6        3.75        5.17      3.58 o
  -2  -9   6       29.96       30.65      5.12 o
  -1  -9   6        4.22        2.03      2.81 o
   0  -9   6       28.75       23.76      3.41 o
   1  -9   6      422.21      394.39     10.42 o
   2  -9   6       12.48       18.17      3.62 o
   3  -9   6        3.24        5.00      3.75 o
   4  -9   6       54.64       49.16      4.39 o
   5  -9   6       15.52        8.40      3.12 o
   6  -9   6       49.22       37.50      8.26 o
   7  -9   6       20.67       37.35     12.84 o
   8  -9   6        4.95       -0.62     12.43 o
   9  -9   6      116.30      127.09     12.68 o
 -14  -8   6        0.00       13.87     12.01 o
 -13  -8   6        0.64       32.05     13.59 o
 -12  -8   6        6.97       12.68      9.53 o
 -11  -8   6        7.89       24.99     13.12 o
 -10  -8   6       12.87       17.21      5.90 o
  -9  -8   6      462.85      417.56     13.79 o
  -8  -8   6       49.32       47.77      6.90 o
  -7  -8   6        8.86       14.06      2.62 o
  -6  -8   6        9.82       24.87      2.25 o
  -5  -8   6       98.36       62.98      7.94 o
  -4  -8   6      820.99      741.64     19.74 o
  -3  -8   6      138.27      148.48      7.31 o
  -2  -8   6       49.51       41.11      5.12 o
  -1  -8   6       69.51       71.59      3.81 o
   0  -8   6        0.96        5.64      2.50 o
   1  -8   6      279.78      244.45      6.25 o
   2  -8   6        8.36        3.28      2.50 o
   3  -8   6       93.42       71.38      4.22 o
   4  -8   6        0.95        7.84      5.45 o
   5  -8   6      113.23      107.09      6.73 o
   6  -8   6       41.09       65.39      6.06 o
   7  -8   6        1.07        6.37      9.97 o
   8  -8   6       56.85       73.09      9.83 o
   9  -8   6       31.58       53.28     14.59 o
  10  -8   6        0.06       44.05     14.26 o
 -14  -7   6       20.07       16.20     16.49 o
 -13  -7   6       13.02       33.33     15.73 o
 -12  -7   6        0.05       37.96     16.64 o
 -11  -7   6        4.64       11.22      9.72 o
 -10  -7   6      281.96      297.91     12.51 o
  -9  -7   6        8.58       13.40      4.22 o
  -8  -7   6       65.21       59.47      3.47 o
  -7  -7   6       30.26       27.04      2.59 o
  -6  -7   6      147.27      168.62      5.19 o
  -5  -7   6      382.05      370.45      9.14 o
  -4  -7   6       74.51       76.54      8.75 o
  -3  -7   6      224.07      256.72      9.22 o
  -2  -7   6      168.90      169.60      7.81 o
  -1  -7   6      155.94      141.86      4.47 o
   0  -7   6       80.14       78.96      3.33 o
   1  -7   6       13.14       19.79      2.67 o
   2  -7   6        9.52        7.62      2.62 o
   3  -7   6        7.35       20.93      3.78 o
   4  -7   6      443.43      413.48     10.67 o
   5  -7   6      185.93      163.79      8.00 o
   6  -7   6      165.21      162.82      7.98 o
   7  -7   6        0.55        9.84      5.33 o
   8  -7   6       66.61       55.48      5.95 o
   9  -7   6        4.68      -11.51     11.51 o
  10  -7   6       14.33        9.22      9.87 o
  11  -7   6       11.92       46.22     13.26 o
 -15  -6   6       24.50       60.82     13.26 o
 -14  -6   6        4.34      -11.87     11.87 o
 -13  -6   6       72.66       55.11     12.43 o
 -12  -6   6       13.26       39.36     11.14 o
 -11  -6   6        0.06       14.25     13.59 o
 -10  -6   6        0.76        2.64      5.28 o
  -9  -6   6      597.74      563.89     14.25 o
  -8  -6   6      460.39      514.00     13.03 o
  -7  -6   6      448.02      441.91      9.47 o
  -6  -6   6      512.89      525.40     12.03 o
  -5  -6   6      114.00      125.68      5.05 o
  -4  -6   6       50.27       50.75      4.28 o
  -3  -6   6      370.70      383.55     11.75 o
  -2  -6   6       77.48       92.38      4.33 o
  -1  -6   6        5.84        6.37      1.89 o
   0  -6   6       51.50       53.64      2.75 o
   1  -6   6       68.12       58.12      2.86 o
   2  -6   6      106.16      113.12      5.05 o
   3  -6   6      120.26      127.65      5.08 o
   4  -6   6       11.25       20.59      2.50 o
   5  -6   6      586.26      544.47     11.07 o
   6  -6   6        4.09        3.42      2.64 o
   7  -6   6       97.05       91.66      4.55 o
   8  -6   6       11.78        8.92      5.45 o
   9  -6   6        1.23        5.17      5.80 o
  10  -6   6       24.68       42.39     13.18 o
  11  -6   6       22.92       10.31     10.59 o
  12  -6   6        2.06        5.64      8.90 o
 -15  -5   6        1.93       -0.16     11.86 o
 -14  -5   6        0.01        5.64     15.20 o
 -13  -5   6        1.56       45.55     15.35 o
 -12  -5   6        0.29      -10.48     14.07 o
 -11  -5   6       21.56       13.59      8.58 o
 -10  -5   6       98.55      102.73      6.08 o
  -9  -5   6      137.83      131.07      5.44 o
  -8  -5   6       20.90       27.68      3.81 o
  -7  -5   6      311.64      284.26      8.01 o
  -6  -5   6       39.20       46.91      4.62 o
  -5  -5   6      112.11      144.25      4.50 o
  -4  -5   6       56.18       68.45      2.48 o
  -3  -5   6      469.43      459.42     10.72 o
  -2  -5   6        1.97        7.01      2.66 o
  -1  -5   6      626.94      751.20     13.70 o
   0  -5   6        1.57        3.75      1.75 o
   1  -5   6       63.37       53.64      2.94 o
   2  -5   6      281.01      316.29      9.78 o
   3  -5   6      793.20      747.11     15.71 o
   4  -5   6       29.69       25.62      2.66 o
   5  -5   6       21.17       20.13      3.25 o
   6  -5   6      677.26      649.41     14.01 o
   7  -5   6       40.86       30.65      3.19 o
   8  -5   6       83.47       75.88      6.97 o
   9  -5   6       18.22       11.90      5.00 o
  10  -5   6        2.57        3.11      5.76 o
  11  -5   6        1.03       11.56      6.54 o
  12  -5   6        0.61       13.59     14.37 o
  13  -5   6        3.09        5.64     10.03 o
 -15  -4   6       19.61        7.36     15.93 o
 -14  -4   6       83.98      101.98     16.40 o
 -13  -4   6       34.51       32.05     14.15 o
 -12  -4   6        6.94       13.87      6.51 o
 -11  -4   6        0.67       -0.62      6.69 o
 -10  -4   6       77.33       89.75      4.03 o
  -9  -4   6       28.61       26.90      2.86 o
  -8  -4   6      131.57      110.75      4.20 o
  -7  -4   6      817.41      863.36     16.15 o
  -6  -4   6       64.94       70.32      3.98 o
  -5  -4   6      709.06      714.67     15.37 o
  -4  -4   6      105.63       98.47      2.48 o
  -3  -4   6     1213.79     1221.12     21.84 o
  -2  -4   6      292.03      261.95      8.90 o
  -1  -4   6        0.35       -2.17      2.17 o
   0  -4   6      406.82      444.55      9.48 o
   1  -4   6      399.78      352.86     10.32 o
   2  -4   6      800.84      726.07     16.17 o
   3  -4   6      240.67      275.05      6.64 o
   4  -4   6        3.04        2.64      2.03 o
   5  -4   6     1178.44     1198.52     24.23 o
   6  -4   6      397.81      375.27      9.20 o
   7  -4   6      524.41      521.96     12.00 o
   8  -4   6       35.63       26.38      4.50 o
   9  -4   6       14.10        6.56      7.50 o
  10  -4   6       62.21       70.74      6.73 o
  11  -4   6        4.38       13.59      6.92 o
  12  -4   6        2.03       12.15      7.06 o
  13  -4   6        0.92        0.62     14.62 o
 -15  -3   6        0.17      -14.73     14.73 o
 -14  -3   6       11.63       10.97      7.53 o
 -13  -3   6       22.00       25.49      7.45 o
 -12  -3   6        2.52       13.59      7.00 o
 -11  -3   6      221.15      227.55     10.56 o
 -10  -3   6      149.97      147.58      9.11 o
  -9  -3   6        7.94        5.47      2.05 o
  -8  -3   6      165.22      182.54      4.73 o
  -7  -3   6        0.30       -2.48      2.95 o
  -6  -3   6       43.86       30.79      3.33 o
  -5  -3   6        2.37        1.72      2.50 o
  -4  -3   6      356.86      338.91      6.90 o
  -3  -3   6        9.55       16.40      2.23 o
  -2  -3   6       42.49       45.38      2.36 o
  -1  -3   6     1409.18     1445.46     29.46 o
   0  -3   6     2276.08     2686.29     50.53 o
   1  -3   6     1993.30     2052.58     39.64 o
   2  -3   6       68.85       68.24      2.89 o
   3  -3   6       43.09       45.05      2.86 o
   4  -3   6      656.70      630.44     13.81 o
   5  -3   6      305.41      307.03      7.89 o
   6  -3   6      181.61      172.54      5.90 o
   7  -3   6      160.54      158.39      5.98 o
   8  -3   6      177.57      175.18      7.94 o
   9  -3   6        3.19       -6.37      7.20 o
  10  -3   6       54.32       51.64      8.98 o
  11  -3   6        2.77       -8.28      8.28 o
  12  -3   6        4.35        2.17      6.08 o
  13  -3   6       10.99       15.50      6.39 o
  14  -3   6        0.21       10.97      6.87 o
 -15  -2   6        4.91        5.94     10.29 o
 -14  -2   6        9.75        7.98      9.81 o
 -13  -2   6      110.65       87.86     10.07 o
 -12  -2   6       14.46       18.17      8.09 o
 -11  -2   6      241.61      254.72     11.97 o
 -10  -2   6      114.62      100.97      8.04 o
  -9  -2   6       32.64       27.94      5.01 o
  -8  -2   6       47.60       57.75      1.91 o
  -7  -2   6       11.83       12.78      2.14 o
  -6  -2   6      849.03      858.22     16.10 o
  -5  -2   6      309.58      315.40      8.43 o
  -4  -2   6      915.24      849.45     18.95 o
  -3  -2   6       64.27       77.41      2.42 o
  -2  -2   6       41.06       42.89      2.45 o
  -1  -2   6      589.23      644.33     13.32 o
   0  -2   6        0.42        2.48      2.64 o
   1  -2   6       91.61      132.79      6.04 o
   2  -2   6      676.95      711.34     14.67 o
   3  -2   6     3992.86     4284.01     78.54 o
   4  -2   6      429.16      448.24     10.06 o
   5  -2   6      797.86      799.94     16.96 o
   6  -2   6       73.27       91.41      4.06 o
   7  -2   6        0.46        4.05      2.51 o
   8  -2   6       89.56       78.30      5.75 o
   9  -2   6       26.78       28.08      8.61 o
  10  -2   6       98.57       62.98      7.34 o
  11  -2   6        1.64       -7.01      9.20 o
  12  -2   6        6.40        2.17      8.73 o
  13  -2   6       28.84       27.94      8.06 o
  14  -2   6       13.23       27.68      7.23 o
 -15  -1   6       46.19       48.45      9.22 o
 -14  -1   6        1.03      -10.17     10.17 o
 -13  -1   6       83.87       99.47     10.22 o
 -12  -1   6        1.18        2.64      6.37 o
 -11  -1   6      104.27       92.85      7.23 o
 -10  -1   6       62.93      100.22      8.01 o
  -9  -1   6       44.77       43.55      5.94 o
  -8  -1   6       51.34       49.69      4.94 o
  -7  -1   6        4.81        7.50      3.91 o
  -6  -1   6      105.70      111.53      3.17 o
  -5  -1   6      165.59      208.73      5.06 o
  -4  -1   6      975.65      916.29     15.89 o
  -3  -1   6      287.27      286.36      6.76 o
  -2  -1   6       83.46      136.85      3.22 o
  -1  -1   6      137.51      152.47      5.86 o
   0  -1   6      208.01      236.32      7.69 o
   1  -1   6      264.73      242.11      7.00 o
   2  -1   6        3.43        9.84      2.67 o
   3  -1   6       40.59       47.25      4.12 o
   4  -1   6       66.27       71.59      3.17 o
   5  -1   6       95.33      124.29      4.45 o
   6  -1   6       62.00       49.86      3.36 o
   7  -1   6      539.60      499.36     10.61 o
   8  -1   6       20.67       19.79      4.00 o
   9  -1   6       97.67      139.19     12.09 o
  10  -1   6      157.13      151.55     10.76 o
  11  -1   6      304.35      303.53     16.98 o
  12  -1   6       35.05       22.68     10.36 o
  13  -1   6        0.38       15.50     10.92 o
  14  -1   6       35.76        8.26     11.06 o
  15  -1   6       12.42        9.68      6.84 o
 -15   0   6       10.62       16.90      9.67 o
 -14   0   6        0.02       10.97      7.20 o
 -13   0   6       50.22       59.47      7.90 o
 -12   0   6       38.03       27.04      6.89 o
 -11   0   6      223.51      226.43     11.65 o
 -10   0   6       73.51       87.86      7.03 o
  -9   0   6       19.31       36.44      5.44 o
  -8   0   6       33.59       53.83      5.69 o
  -7   0   6       20.79       38.58      3.26 o
  -6   0   6       92.81      104.26      3.31 o
  -5   0   6       12.34       17.32      1.45 o
  -4   0   6       62.22       66.20      2.03 o
  -3   0   6      159.45      179.16      4.34 o
  -2   0   6      791.38      904.97     14.29 o
  -1   0   6      698.65      755.33     18.54 o
   0   0   6       80.50      108.90      3.39 o
   1   0   6      529.46      700.05     17.20 o
   2   0   6      225.33      223.06      7.09 o
   3   0   6      230.86      242.89      6.23 o
   4   0   6     1013.70      977.82     20.32 o
   5   0   6      892.93      957.61     17.01 o
   6   0   6      169.05      163.46      4.80 o
   7   0   6      359.19      366.14      8.14 o
   8   0   6      108.88      122.34      4.42 o
   9   0   6       10.51       27.16      5.73 o
  10   0   6       88.84       92.13     10.56 o
  11   0   6        3.23       17.84      9.83 o
  12   0   6      111.88       82.55     11.59 o
  13   0   6       33.70       34.36     11.28 o
  14   0   6       33.86       21.27     12.00 o
  15   0   6        4.38       51.64     14.01 o
 -14   1   6       33.47       59.28      9.62 o
 -13   1   6        7.28        6.37      7.33 o
 -12   1   6       86.25       94.30      7.28 o
 -11   1   6        0.08        2.03      5.45 o
 -10   1   6      724.12      627.30     18.15 o
  -9   1   6      157.14      137.43      8.50 o
  -8   1   6       53.68       69.70      5.64 o
  -7   1   6        4.29        9.08      2.64 o
  -6   1   6       25.50       40.14      2.53 o
  -5   1   6       85.22       68.67      2.28 o
  -4   1   6      643.94      623.56     11.23 o
  -3   1   6     1650.41     1761.36     29.37 o
  -2   1   6     3106.20     3203.97     45.28 o
  -1   1   6     1301.48     1219.37     20.07 o
   0   1   6     1844.36     1789.79     29.62 o
   1   1   6      410.53      401.87      7.51 o
   2   1   6       60.23       75.88      3.26 o
   3   1   6      232.75      257.92      6.42 o
   4   1   6      664.02      684.26     14.39 o
   5   1   6       59.34       68.67      4.14 o
   6   1   6      162.62      224.55      5.62 o
   7   1   6       89.71       84.85      3.69 o
   8   1   6      245.70      233.63      6.11 o
   9   1   6      196.54      207.65      9.00 o
  10   1   6       44.34       38.27      5.87 o
  11   1   6      312.68      255.12     15.96 o
  12   1   6      251.28      252.73     16.68 o
  13   1   6        9.03       28.48     11.07 o
  14   1   6        1.91       -8.12     11.11 o
  15   1   6        1.12       -7.15     11.84 o
  16   1   6        1.80       -7.15      9.83 o
 -14   2   6        0.81       17.21      8.40 o
 -13   2   6       25.15       23.27      8.33 o
 -12   2   6       44.04       52.73      7.26 o
 -11   2   6        5.37       20.59      6.92 o
 -10   2   6       86.34       55.86      6.36 o
  -9   2   6       12.03       14.06      4.97 o
  -8   2   6        9.91       23.40      3.62 o
  -7   2   6      258.21      306.59      8.75 o
  -6   2   6      130.95      118.78      3.55 o
  -5   2   6      764.41      959.92     15.50 o
  -4   2   6      831.39      946.80     14.62 o
  -3   2   6       90.04      100.47      2.25 o
  -2   2   6     1824.85     1880.80     28.18 o
  -1   2   6       73.08       70.32      2.09 o
   0   2   6     1114.52     1247.47     16.78 o
   1   2   6      938.01     1026.09     15.21 o
   2   2   6      823.47      987.22     17.28 o
   3   2   6     1941.56     1974.07     32.21 o
   4   2   6      779.64      808.44     17.78 o
   5   2   6      520.39      698.06     15.18 o
   6   2   6       76.08       76.54      3.94 o
   7   2   6       29.85       29.96      2.87 o
   8   2   6      470.15      569.84     11.93 o
   9   2   6       68.11       57.75      4.19 o
  10   2   6        0.37        2.03      4.84 o
  11   2   6        5.14        5.47      6.89 o
  12   2   6        6.69       13.59      9.22 o
  13   2   6       57.80       39.21      8.92 o
  14   2   6        3.90       34.80     13.56 o
  15   2   6       25.24       36.89     14.57 o
  16   2   6        0.69        6.37     10.42 o
 -14   3   6        2.48       -0.92      9.48 o
 -13   3   6        9.95       12.95      6.84 o
 -12   3   6        0.00       10.64      7.01 o
 -11   3   6       89.26       94.78      7.29 o
 -10   3   6        5.26       -4.50      4.50 o
  -9   3   6        0.08        0.92      4.05 o
  -8   3   6      254.71      268.06      8.59 o
  -7   3   6       55.87       45.38      3.20 o
  -6   3   6      156.29      168.62      4.55 o
  -5   3   6     1326.34     1582.55     23.87 o
  -4   3   6     3011.84     3239.44     42.67 o
  -3   3   6       58.89       86.93      2.09 o
  -2   3   6     1046.13     1072.23     16.37 o
  -1   3   6        0.19       -1.11      1.11 o
   0   3   6     1840.42     1803.56     24.41 o
   1   3   6      434.31      483.85      8.25 o
   2   3   6       34.30       57.17      2.26 o
   3   3   6     1022.73     1057.55     17.89 o
   4   3   6       54.41       56.61      2.83 o
   5   3   6      260.18      363.26      7.62 o
   6   3   6      437.06      562.70     10.67 o
   7   3   6       17.38       11.06      2.83 o
   8   3   6        2.01        3.11      2.64 o
   9   3   6        0.03        6.56      4.03 o
  10   3   6      127.31      148.80      7.94 o
  11   3   6        8.73       13.59      6.45 o
  12   3   6      319.54      288.91     18.28 o
  13   3   6       35.58       32.47     12.96 o
  14   3   6        0.28       13.32     12.50 o
  15   3   6       31.78        5.64     12.64 o
  16   3   6       38.68       53.83     12.46 o
 -13   4   6       59.55       91.17     14.56 o
 -12   4   6        0.03        7.01      4.05 o
 -11   4   6      136.83      129.63      6.83 o
 -10   4   6       23.52       29.69      4.62 o
  -9   4   6        1.31        9.68      2.80 o
  -8   4   6      125.52      135.97      5.25 o
  -7   4   6      102.65      112.06      2.91 o
  -6   4   6      279.75      299.63      6.06 o
  -5   4   6       60.32       69.29      2.30 o
  -4   4   6       32.32       31.35      1.69 o
  -3   4   6       26.62       22.91      1.56 o
  -2   4   6     1702.41     1821.65     24.54 o
  -1   4   6       88.34       76.76      2.41 o
   0   4   6      261.67      224.55      4.12 o
   1   4   6      855.36      872.93     13.29 o
   2   4   6      908.68      975.48     15.62 o
   3   4   6     1521.99     1466.43     22.01 o
   4   4   6      215.85      196.64      4.90 o
   5   4   6       22.30       45.55      2.87 o
   6   4   6     1185.20     1111.04     19.17 o
   7   4   6        2.57        2.64      2.64 o
   8   4   6      637.95      607.44     12.32 o
   9   4   6      556.92      596.39     12.21 o
  10   4   6      539.49      574.62     17.37 o
  11   4   6       97.05       71.17      6.33 o
  12   4   6        7.72       -2.97      8.62 o
  13   4   6       34.85       39.52     13.20 o
  14   4   6       96.00       84.61     14.71 o
  15   4   6        6.67       47.59     14.14 o
  16   4   6        7.29       13.78     11.14 o
  17   4   6       12.82      -12.34     17.21 o
 -13   5   6        5.38       34.07     11.09 o
 -12   5   6        6.59       15.79      5.97 o
 -11   5   6        1.57        4.20      4.05 o
 -10   5   6        2.77        3.11      4.05 o
  -9   5   6       49.43       55.48      4.84 o
  -8   5   6        1.37       -2.48      3.89 o
  -7   5   6       19.27       25.87      2.03 o
  -6   5   6      560.73      593.96     10.36 o
  -5   5   6       22.39       25.24      2.01 o
  -4   5   6      438.69      504.97      7.86 o
  -3   5   6      305.28      290.61      4.69 o
  -2   5   6     2439.75     2659.15     34.80 o
  -1   5   6      838.44      973.91     13.26 o
   0   5   6       58.38       48.64      1.92 o
   1   5   6       96.81       80.97      2.25 o
   2   5   6        0.05        7.84      1.75 o
   3   5   6      840.24      936.07     14.53 o
   4   5   6        2.87        2.03      1.56 o
   5   5   6      531.84      586.66     10.90 o
   6   5   6       39.95       61.40      3.33 o
   7   5   6     1242.56     1391.78     24.24 o
   8   5   6      577.26      586.07     11.50 o
   9   5   6       41.67       39.52      4.25 o
  10   5   6        0.25        5.30      6.56 o
  11   5   6      378.66      362.31     10.00 o
  12   5   6      614.27      643.05     28.52 o
  13   5   6        0.20        6.69     12.48 o
  14   5   6        8.22       36.44     13.89 o
  15   5   6        0.24        3.91      9.53 o
  16   5   6        1.00       16.20     17.20 o
  17   5   6        2.39      -16.74     16.74 o
 -12   6   6        1.09        4.05      5.78 o
 -11   6   6       14.95        8.40      7.47 o
 -10   6   6       33.17       20.59      5.90 o
  -9   6   6       32.58       17.84      4.22 o
  -8   6   6        6.74       12.78      2.14 o
  -7   6   6      110.21       91.89      3.36 o
  -6   6   6      290.52      268.06      5.33 o
  -5   6   6       89.68       96.25      3.19 o
  -4   6   6       91.52      113.12      2.92 o
  -3   6   6      881.72      993.52     14.18 o
  -2   6   6      366.83      380.13      5.84 o
  -1   6   6      554.56      544.47      8.17 o
   0   6   6       13.43       13.14      1.45 o
   1   6   6      710.07      677.09     10.40 o
   2   6   6      241.91      249.56      4.73 o
   3   6   6       24.46       12.68      2.05 o
   4   6   6      625.13      679.69     11.07 o
   5   6   6     3204.45     3441.68     55.72 o
   6   6   6      113.49      114.45      4.28 o
   7   6   6      371.76      332.96      7.29 o
   8   6   6      166.70      177.84      6.67 o
   9   6   6       27.70       32.33      4.55 o
  10   6   6      148.10      140.67      6.83 o
  11   6   6      963.18      942.96     26.10 o
  12   6   6      137.55      156.83     10.01 o
  13   6   6       27.28       24.24      9.84 o
  14   6   6        5.23       36.44     13.73 o
  15   6   6        0.59       10.31     15.01 o
  16   6   6        1.10       -0.31     12.73 o
  17   6   6        2.99       17.01     13.61 o
 -12   7   6        4.19       -0.78     11.14 o
 -11   7   6       14.27       21.96      6.69 o
 -10   7   6        7.45        7.15      5.95 o
  -9   7   6       73.17       64.78      6.23 o
  -8   7   6       14.83       19.24      2.30 o
  -7   7   6       77.63       64.39      2.81 o
  -6   7   6      115.06      106.58      3.36 o
  -5   7   6        0.11        0.62      1.72 o
  -4   7   6      343.38      290.61      5.11 o
  -3   7   6       60.81       63.18      2.19 o
  -2   7   6        3.92        4.20      1.89 o
  -1   7   6      206.11      182.86      3.72 o
   0   7   6        2.24        3.11      1.23 o
   1   7   6        8.80       12.15      1.56 o
   2   7   6     3923.88     3887.87     51.44 o
   3   7   6      383.82      466.42      8.09 o
   4   7   6     1209.79     1101.89     17.43 o
   5   7   6      206.26      230.21      5.31 o
   6   7   6      160.09      141.27      4.15 o
   7   7   6      101.85      107.34      4.40 o
   8   7   6        1.32        7.84      3.16 o
   9   7   6      399.69      418.07     11.25 o
  10   7   6      475.87      430.43     11.93 o
  11   7   6       16.58       21.85      9.81 o
  12   7   6        1.30       -0.47      8.93 o
  13   7   6       18.99       29.96      7.94 o
  14   7   6        2.38        3.75      6.73 o
  15   7   6        0.01        7.84     10.98 o
  16   7   6        0.22       31.91     17.79 o
  17   7   6       55.06       78.52     17.71 o
 -11   8   6        7.43      -12.67     12.67 o
 -10   8   6        2.74        0.92      6.51 o
  -9   8   6        9.22       10.81      5.34 o
  -8   8   6       13.02        6.06      5.17 o
  -7   8   6       13.61       14.06      3.94 o
  -6   8   6        0.04        2.97      1.55 o
  -5   8   6       45.07       49.16      2.11 o
  -4   8   6       82.99       76.32      2.41 o
  -3   8   6       56.43       53.83      1.83 o
  -2   8   6      100.69       77.41      2.86 o
  -1   8   6      514.16      463.18      7.53 o
   0   8   6      488.88      461.57      7.51 o
   1   8   6      313.80      283.83      4.64 o
   2   8   6        8.79       15.01      1.75 o
   3   8   6      733.75      679.04     10.42 o
   4   8   6     2918.72     2916.43     44.55 o
   5   8   6     1332.31     1197.66     19.03 o
   6   8   6      235.09      233.63      5.73 o
   7   8   6      118.09       92.38      4.08 o
   8   8   6      225.23      221.57      7.08 o
   9   8   6      235.28      193.14      9.03 o
  10   8   6      814.99      828.46     25.18 o
  11   8   6      347.45      386.00     15.23 o
  12   8   6      127.58      121.24      9.64 o
  13   8   6      456.66      465.34     17.26 o
  14   8   6       15.53       11.22      6.28 o
  15   8   6        0.21        4.67      7.03 o
  16   8   6        0.49       10.15     10.92 o
  17   8   6       11.33       11.06     12.96 o
 -10   9   6        9.50       12.51      7.15 o
  -9   9   6       36.76       50.22      6.73 o
  -8   9   6       16.38       21.04      6.08 o
  -7   9   6        1.83        6.69      3.30 o
  -6   9   6        0.58        1.89      3.30 o
  -5   9   6       39.56       40.32      4.12 o
  -4   9   6       30.09       30.24      4.12 o
  -3   9   6      117.12       98.47      5.20 o
  -2   9   6      155.36      136.85      5.84 o
  -1   9   6      194.81      208.01      4.69 o
   0   9   6      373.68      341.67      6.01 o
   1   9   6       85.60       79.18      2.45 o
   2   9   6      624.66      682.30      9.79 o
   3   9   6     1056.46      933.01     13.75 o
   4   9   6       34.92       19.68      2.22 o
   5   9   6      298.74      286.36      6.34 o
   6   9   6       44.13       41.42      2.89 o
   7   9   6       62.02       56.23      3.75 o
   8   9   6      282.81      259.12     10.47 o
   9   9   6       76.47       81.65      8.14 o
  10   9   6        5.31       15.90      7.78 o
  11   9   6       59.44       75.66      9.14 o
  12   9   6       62.04       51.64      8.62 o
  13   9   6       30.26       32.47      8.54 o
  14   9   6      103.70      118.23     10.06 o
  15   9   6        9.35       11.73      9.08 o
  16   9   6       11.79        9.68      6.53 o
  17   9   6        1.67       36.29     19.12 o
 -10  10   6        0.05       17.32      7.50 o
  -9  10   6        1.51       16.90      8.73 o
  -8  10   6        4.73       20.46      6.90 o
  -7  10   6        6.13        8.26      4.81 o
  -6  10   6        0.05       -0.78      3.61 o
  -5  10   6       49.49       49.33      4.39 o
  -4  10   6       32.03       18.70      3.89 o
  -3  10   6       14.11       16.90      3.59 o
  -2  10   6      417.86      397.88     10.97 o
  -1  10   6      226.71      240.18      9.68 o
   0  10   6       47.82       50.58      1.95 o
   1  10   6        5.15        8.78      1.70 o
   2  10   6       17.28       23.88      2.20 o
   3  10   6        5.64        0.62      2.03 o
   4  10   6        0.07        2.97      3.14 o
   5  10   6      229.92      194.55      6.62 o
   6  10   6      363.60      353.33      9.40 o
   7  10   6       22.40       28.21      4.25 o
   8  10   6      163.59      177.16      9.31 o
   9  10   6       27.05       45.05      7.89 o
  10  10   6      124.28       98.72      8.93 o
  11  10   6      121.36      101.72      7.81 o
  12  10   6       49.16       32.05      6.37 o
  13  10   6       70.57       60.82      9.36 o
  14  10   6        3.06       10.31      8.92 o
  15  10   6       13.53       23.76      9.75 o
  16  10   6       35.11       40.63     10.04 o
  17  10   6       21.29       54.00     19.84 o
  -9  11   6        1.61       22.32      9.33 o
  -8  11   6       44.79       63.18      8.34 o
  -7  11   6        0.32        4.67      4.55 o
  -6  11   6       14.84       23.40      4.84 o
  -5  11   6       64.17       62.39      5.53 o
  -4  11   6       86.86       93.81      6.29 o
  -3  11   6       71.79       64.18      5.20 o
  -2  11   6      213.77      199.81      7.78 o
  -1  11   6       38.22       23.15      5.40 o
   0  11   6       74.85       80.08      6.94 o
   1  11   6       10.04       10.15      1.75 o
   2  11   6       67.62       70.74      3.16 o
   3  11   6      210.52      202.64      5.69 o
   4  11   6        1.42        2.48      3.26 o
   5  11   6        1.03       17.32      4.26 o
   6  11   6      159.16      159.34      6.31 o
   7  11   6       21.44       13.32      6.39 o
   8  11   6      192.13      170.57      8.15 o
   9  11   6        0.08       11.73      7.01 o
  10  11   6        0.05        3.91      6.08 o
  11  11   6       23.80       21.73      8.75 o
  12  11   6       41.40       56.98      9.25 o
  13  11   6        1.63       -2.64      7.15 o
  14  11   6        1.68        2.81      9.04 o
  15  11   6       64.91       43.71     10.07 o
  16  11   6       23.13       30.10     10.97 o
  -8  12   6        0.11       17.32      7.08 o
  -7  12   6        2.21        3.42      5.78 o
  -6  12   6       26.32       34.65      5.73 o
  -5  12   6       70.05       80.97      6.29 o
  -4  12   6        8.90       24.01      4.65 o
  -3  12   6       12.92       10.31      5.14 o
  -2  12   6      686.64      614.23     15.48 o
  -1  12   6       43.86       33.49      6.08 o
   0  12   6       89.90      100.72      8.53 o
   1  12   6       48.42       41.27      1.77 o
   2  12   6       18.58       15.90      2.19 o
   3  12   6        0.39        9.22      2.81 o
   4  12   6      239.39      220.82      7.06 o
   5  12   6      259.22      249.17      7.50 o
   6  12   6        3.56       19.79      3.89 o
   7  12   6       21.96       34.50      7.04 o
   8  12   6       35.74       24.01      6.73 o
   9  12   6        1.66        0.31      7.08 o
  10  12   6        0.04        5.30      6.56 o
  11  12   6        0.10        6.25      8.31 o
  12  12   6        0.16       -8.45      8.45 o
  13  12   6       90.78      135.40     11.64 o
  14  12   6        0.24       -4.51      7.65 o
  15  12   6      125.20       86.69     11.64 o
  16  12   6       10.71       -5.00     12.98 o
  -7  13   6       20.46       37.50      9.64 o
  -6  13   6        1.06        8.40      5.58 o
  -5  13   6        0.03       16.09      5.31 o
  -4  13   6       16.88       23.40      6.28 o
  -3  13   6       14.46        5.00      5.48 o
  -2  13   6        2.88        2.97      4.40 o
  -1  13   6       69.94       72.23      6.37 o
   0  13   6      124.65      124.29      8.08 o
   1  13   6      119.95      110.48      8.40 o
   2  13   6      186.96      168.29      6.15 o
   3  13   6      127.97      133.36      4.33 o
   4  13   6        4.84        6.69      3.11 o
   5  13   6      333.03      340.75     10.15 o
   6  13   6       36.24       40.94      4.48 o
   7  13   6       41.27       31.35      7.70 o
   8  13   6      149.28      143.36      8.68 o
   9  13   6       31.08       32.91      8.75 o
  10  13   6       62.30       88.33      8.93 o
  11  13   6        4.61       -1.23      5.59 o
  12  13   6       31.29       35.83      9.73 o
  13  13   6       21.36       13.78      7.79 o
  14  13   6        3.49        2.03      7.79 o
  15  13   6        0.78        5.30     12.93 o
  16  13   6       23.86       81.43     20.98 o
  -5  14   6       62.59       73.51      6.64 o
  -4  14   6        4.84        4.05      6.23 o
  -3  14   6        0.54        8.62      6.23 o
  -2  14   6        1.31        8.92      4.86 o
  -1  14   6       38.84       25.87      5.47 o
   0  14   6        0.13        0.31      5.50 o
   1  14   6      138.87      143.96     10.50 o
   2  14   6       21.45       39.05      7.34 o
   3  14   6       72.33       49.16      3.69 o
   4  14   6      120.43      108.39      6.50 o
   5  14   6      551.32      520.82     16.54 o
   6  14   6       22.40       24.37      6.42 o
   7  14   6      167.96      135.97      8.15 o
   8  14   6        0.48       31.49      6.87 o
   9  14   6       10.31       14.53      8.00 o
  10  14   6       30.50       13.59      7.19 o
  11  14   6       17.63       28.88      9.26 o
  12  14   6        1.11       13.14      8.15 o
  13  14   6        6.49       11.73      8.90 o
  14  14   6       26.49       32.33     11.93 o
  15  14   6        0.39        9.22      9.42 o
  -4  15   6        4.22        7.62      5.19 o
  -3  15   6       64.35       69.49      7.29 o
  -2  15   6        5.19       30.10      6.58 o
  -1  15   6       59.66       58.12      5.53 o
   0  15   6       12.11       30.65      6.50 o
   1  15   6       20.49       27.55      6.83 o
   2  15   6       50.94       57.54      7.59 o
   3  15   6        0.48       15.50      7.67 o
   4  15   6       54.91       79.85     14.29 o
   5  15   6       32.51        9.84      5.48 o
   6  15   6       78.50       78.52      7.31 o
   7  15   6       94.73      101.47      8.56 o
   8  15   6        6.94       17.95      7.62 o
   9  15   6       15.85       13.78      4.83 o
  10  15   6       40.88       52.19      8.67 o
  11  15   6       13.46       27.29      9.40 o
  12  15   6        0.56       27.04      9.23 o
  13  15   6       14.54       39.52     10.53 o
  14  15   6       32.18       38.89     10.14 o
  -2  16   6       37.19       50.22      7.26 o
  -1  16   6        1.03       16.90      6.26 o
   0  16   6        8.15       15.01      5.90 o
   1  16   6        0.14       15.31      7.92 o
   2  16   6       10.79       15.79      9.84 o
   3  16   6       36.05       22.68     10.36 o
   4  16   6       12.46       36.74     15.31 o
   5  16   6        3.53       -0.78     11.76 o
   6  16   6        0.14       27.29     10.97 o
   7  16   6       19.41       29.02      6.06 o
   8  16   6        0.91       -5.65      5.65 o
   9  16   6       17.20       18.70      9.18 o
  10  16   6       33.55       23.40      8.95 o
  11  16   6        2.54        1.41      7.98 o
  12  16   6        0.02       -4.84      9.68 o
  13  16   6        3.15       15.10      8.93 o
   0  17   6       34.68       40.63      6.86 o
   1  17   6       12.32       20.93      5.61 o
   2  17   6        3.23       11.06      8.56 o
   3  17   6       10.31       30.10      8.37 o
   4  17   6        2.23       15.10     15.15 o
   5  17   6        9.41        3.28     10.97 o
   6  17   6        1.46        1.56     10.78 o
   7  17   6       55.37       45.38     11.45 o
   8  17   6       35.91       44.05     11.95 o
   9  17   6       25.17       30.93      7.51 o
  10  17   6        3.70       37.35      8.86 o
  11  17   6        2.14       13.78      8.45 o
  12  17   6        4.28       49.69     13.04 o
   3  18   6        8.61       29.02      8.75 o
   4  18   6        0.59       16.60     16.60 o
   5  18   6        0.34       29.96     16.28 o
   6  18   6       38.21       48.45     12.01 o
   7  18   6        4.82       12.34     12.03 o
   8  18   6       10.43        4.84     16.56 o
   9  18   6        4.26       34.50     19.38 o
  -8 -13   7       16.64       24.01      9.79 o
  -7 -13   7       28.72       40.63     10.36 o
  -6 -13   7        0.00       24.01      9.18 o
  -5 -13   7        7.81       12.51      7.69 o
  -4 -13   7       23.34       47.42      8.61 o
  -3 -13   7        1.23       25.12      9.90 o
  -2 -13   7       64.28       71.59      7.83 o
  -1 -13   7       86.39      107.09     12.42 o
   1 -13   7       36.48       47.59     10.17 o
 -10 -12   7        2.92       32.77      9.73 o
  -9 -12   7        7.04       10.31      9.23 o
  -8 -12   7        0.41        0.92      8.54 o
  -7 -12   7        0.08       16.40      6.37 o
  -6 -12   7        1.80        0.47      8.47 o
  -5 -12   7        9.50        1.89      7.04 o
  -4 -12   7        0.80        8.26      6.90 o
  -3 -12   7       13.58        2.97      5.95 o
  -2 -12   7       15.38       35.54      6.40 o
  -1 -12   7        1.99       -4.67      8.26 o
   0 -12   7        0.01       12.78      6.25 o
   1 -12   7       27.79       46.05     10.86 o
   2 -12   7        0.68       12.51     11.57 o
   3 -12   7       23.31       37.82     13.53 o
   4 -12   7        0.68       39.83      9.62 o
 -11 -11   7        1.08       34.80     17.10 o
 -10 -11   7        5.06       17.84      8.56 o
  -9 -11   7        7.35       13.78      8.26 o
  -8 -11   7       24.39       28.08      8.48 o
  -7 -11   7       12.37       11.73      8.48 o
  -6 -11   7       51.04       62.00      8.65 o
  -5 -11   7       33.69       36.29      6.03 o
  -4 -11   7        6.87       20.46      4.86 o
  -3 -11   7       36.60       46.05      6.45 o
  -2 -11   7       67.74       70.54      8.18 o
  -1 -11   7      271.10      273.82     12.00 o
   0 -11   7        8.75       -6.25      6.25 o
   1 -11   7       31.90       44.88      6.87 o
   2 -11   7        3.85        7.98      7.20 o
   3 -11   7        5.27       12.51     11.76 o
   4 -11   7       40.99       73.09     14.10 o
   5 -11   7        8.69        4.84      8.31 o
 -12 -10   7       11.95        5.76     16.68 o
 -11 -10   7       21.30       35.40     11.90 o
 -10 -10   7        2.84       23.63      7.53 o
  -9 -10   7       40.11       45.55      8.78 o
  -8 -10   7        0.16       30.65      8.17 o
  -7 -10   7        5.41       19.03      7.86 o
  -6 -10   7      222.91      223.06     11.95 o
  -5 -10   7       55.33       59.65      8.89 o
  -4 -10   7        3.90       22.79      4.65 o
  -3 -10   7        2.80        7.15      9.23 o
  -2 -10   7        3.90        5.30      5.30 o
  -1 -10   7      319.67      295.75     11.18 o
   0 -10   7        0.21        5.30      3.56 o
   1 -10   7       42.51       39.68      4.09 o
   2 -10   7       11.41       10.48      4.05 o
   3 -10   7        0.08        2.64      3.91 o
   4 -10   7       26.59       20.46      6.11 o
   5 -10   7       12.53       24.01      6.61 o
   6 -10   7        6.25        6.89      7.01 o
   7 -10   7       11.19       25.24      7.53 o
 -13  -9   7       11.65       29.83     17.20 o
 -12  -9   7       15.05       65.18     18.37 o
 -11  -9   7       26.60       54.92     11.67 o
 -10  -9   7       38.11       25.49      7.33 o
  -9  -9   7        0.98        3.11      9.20 o
  -8  -9   7        5.75       -8.11      8.11 o
  -7  -9   7      221.15      180.18      9.73 o
  -6  -9   7      212.31      176.84      9.31 o
  -5  -9   7      341.80      336.61     11.47 o
  -4  -9   7      338.93      351.45     11.72 o
  -3  -9   7       15.40       11.06      4.40 o
  -2  -9   7        9.26       17.32      5.00 o
  -1  -9   7      102.92       72.87      4.26 o
   0  -9   7       24.57       18.17      3.94 o
   1  -9   7      140.46      143.66      5.69 o
   2  -9   7        1.97        3.42      4.67 o
   3  -9   7       17.70       15.79      3.58 o
   4  -9   7       28.01       24.01      3.80 o
   5  -9   7       18.78       19.57      3.76 o
   6  -9   7       24.56       33.77     15.54 o
   7  -9   7        4.43       19.68     10.20 o
   8  -9   7        5.88        6.06      9.48 o
 -14  -8   7        3.71        8.62     18.28 o
 -13  -8   7        0.01       26.90     16.21 o
 -12  -8   7       11.58       29.02     10.78 o
 -11  -8   7        2.45       21.04     14.68 o
 -10  -8   7       10.27        4.84      5.44 o
  -9  -8   7        4.38       -4.05      9.06 o
  -8  -8   7       10.89       20.03      6.83 o
  -7  -8   7      128.34      133.94      8.68 o
  -6  -8   7        2.32       42.56     11.75 o
  -5  -8   7       19.02       33.63      4.06 o
  -4  -8   7       61.45       63.18      7.95 o
  -3  -8   7       48.16       52.73      4.90 o
  -2  -8   7        6.81        7.98      4.65 o
  -1  -8   7       32.20       25.12      2.62 o
   0  -8   7       32.69       30.65      3.33 o
   1  -8   7       17.72       21.04      3.44 o
   2  -8   7      177.61      161.87      6.36 o
   3  -8   7        0.28       -1.72      3.44 o
   4  -8   7        5.01        4.67      5.30 o
   5  -8   7       13.58       28.08      6.09 o
   6  -8   7       79.60       85.54      6.47 o
   7  -8   7        2.66       14.34      7.48 o
   8  -8   7       58.51       47.25     12.89 o
   9  -8   7       31.18       66.20     17.29 o
 -14  -7   7        0.88      -12.20     12.20 o
 -13  -7   7        6.38       27.16     18.76 o
 -12  -7   7        5.78       13.40     15.01 o
 -11  -7   7        0.18       -0.78      9.40 o
 -10  -7   7      129.36      102.73      7.61 o
  -9  -7   7       40.53       38.89      5.92 o
  -8  -7   7      178.35      196.28      8.76 o
  -7  -7   7       13.24       18.48      4.73 o
  -6  -7   7      125.50      109.68      4.72 o
  -5  -7   7      258.11      282.99      9.67 o
  -4  -7   7      237.04      268.46      9.42 o
  -3  -7   7      113.80      116.60      6.75 o
  -2  -7   7       56.18       55.86      5.23 o
  -1  -7   7      194.94      156.20      5.62 o
   0  -7   7        0.59       -3.44      3.44 o
   1  -7   7       29.71       27.16      3.26 o
   2  -7   7      132.72      122.07      4.97 o
   3  -7   7      144.73      148.80      8.23 o
   4  -7   7      120.91      100.72      7.28 o
   5  -7   7       47.63       34.21      5.56 o
   6  -7   7      254.14      218.98      9.62 o
   7  -7   7       78.14       56.61      6.01 o
   8  -7   7        7.36       10.64      5.95 o
   9  -7   7       46.37       50.05     11.31 o
  10  -7   7        5.71       53.83     16.51 o
 -14  -6   7        1.27      -10.34     10.34 o
 -13  -6   7       15.60        2.03     11.86 o
 -12  -6   7       37.04       16.40     10.42 o
 -11  -6   7       35.86       46.56     13.98 o
 -10  -6   7        3.85        3.42      4.67 o
  -9  -6   7      191.06      171.56      8.51 o
  -8  -6   7       31.99       29.55      4.08 o
  -7  -6   7       77.02       98.97      3.23 o
  -6  -6   7     2570.72     2550.72     59.34 o
  -5  -6   7       33.15       47.77      3.80 o
  -4  -6   7      157.88      180.85      7.39 o
  -3  -6   7       24.97       27.82      4.09 o
  -2  -6   7      424.83      420.63     12.81 o
  -1  -6   7       66.27       79.85      5.14 o
   0  -6   7       83.63       74.15      3.66 o
   1  -6   7      200.46      182.19      4.72 o
   2  -6   7       16.77       17.84      3.80 o
   3  -6   7       14.81       18.59      3.76 o
   4  -6   7      194.91      176.16      5.97 o
   5  -6   7       60.18       73.51      4.28 o
   6  -6   7       34.32       52.55      6.34 o
   7  -6   7        6.16       -2.17      4.83 o
   8  -6   7       62.93       55.48      6.89 o
   9  -6   7       37.96       45.89      6.94 o
  10  -6   7       22.56       54.00     10.65 o
  11  -6   7       19.04       -2.17     13.09 o
 -14  -5   7       33.57       33.49     16.64 o
 -13  -5   7       42.31       46.05     16.79 o
 -12  -5   7       75.15       72.87     14.93 o
 -11  -5   7       42.44       68.67     10.36 o
 -10  -5   7       61.55       50.92     12.84 o
  -9  -5   7        2.77       -0.62      4.51 o
  -8  -5   7       40.11       30.10      3.16 o
  -7  -5   7      129.86      148.48      5.78 o
  -6  -5   7      133.54      133.94      5.20 o
  -5  -5   7      654.02      666.73     13.56 o
  -4  -5   7      116.66      105.03      5.12 o
  -3  -5   7       27.15       29.96      3.70 o
  -2  -5   7       25.27       20.46      3.95 o
  -1  -5   7      305.95      305.28     10.04 o
   0  -5   7      181.51      178.16      5.67 o
   1  -5   7      768.64      720.70     15.43 o
   2  -5   7        6.05       10.64      3.92 o
   3  -5   7       85.89       94.55      3.89 o
   4  -5   7      168.07      174.85      5.62 o
   5  -5   7        9.81        8.26      3.31 o
   6  -5   7       99.51       90.46      5.23 o
   7  -5   7        1.67        2.17      3.14 o
   8  -5   7        2.65        0.16      4.90 o
   9  -5   7       52.70       52.73      7.08 o
  10  -5   7       10.24       21.96      6.44 o
  11  -5   7        6.69        7.36      6.72 o
  12  -5   7        0.01       17.01     13.40 o
 -15  -4   7        0.37       43.38     17.12 o
 -14  -4   7        1.47       25.74     16.49 o
 -13  -4   7        9.81       15.50     13.57 o
 -12  -4   7       12.42       20.35      8.58 o
 -11  -4   7       28.65       32.05      7.78 o
 -10  -4   7       29.70       22.91      5.26 o
  -9  -4   7       31.70       30.52      3.03 o
  -8  -4   7        8.07        6.69      2.97 o
  -7  -4   7       44.51       58.50      3.64 o
  -6  -4   7       60.26       70.74      5.67 o
  -5  -4   7       18.42       23.40      1.81 o
  -4  -4   7       28.28       23.40      2.06 o
  -3  -4   7        1.31        2.03      4.20 o
  -2  -4   7      827.29      835.68     21.68 o
  -1  -4   7      966.46      982.52     25.07 o
   0  -4   7       55.67       51.83      2.34 o
   1  -4   7      359.05      379.65     11.68 o
   2  -4   7      991.30      920.07     21.23 o
   3  -4   7       26.93       21.49      2.31 o
   4  -4   7      127.23      113.92      4.26 o
   5  -4   7        3.42       -3.89      3.89 o
   6  -4   7     1205.79     1226.37     30.63 o
   7  -4   7       44.41       49.16      4.73 o
   8  -4   7       38.60       31.91      4.37 o
   9  -4   7       39.20       31.77      8.31 o
  10  -4   7       16.48       27.29      9.40 o
  11  -4   7        1.27        7.15      6.08 o
  12  -4   7        0.27       16.60      6.62 o
  13  -4   7        1.17        1.41      9.53 o
 -15  -3   7       13.64       14.06     15.28 o
 -14  -3   7       30.40       11.39     10.29 o
 -13  -3   7       93.54       91.17     10.50 o
 -12  -3   7       43.05       51.11      9.29 o
 -11  -3   7        2.36        0.00      1.56 o
 -10  -3   7        1.25       -4.36      5.64 o
  -9  -3   7      140.61      111.00      3.42 o
  -8  -3   7        1.93       12.51      2.47 o
  -7  -3   7      119.28      106.58      4.12 o
  -6  -3   7      127.50      115.26      6.98 o
  -5  -3   7      404.80      419.60     12.29 o
  -4  -3   7      179.28      186.27      6.83 o
  -3  -3   7      404.17      399.88      9.50 o
  -2  -3   7        0.17        3.91      1.87 o
  -1  -3   7      425.73      442.44     10.00 o
   0  -3   7      754.93      722.71     14.78 o
   1  -3   7      989.02      920.84     18.96 o
   2  -3   7       27.91       22.43      2.12 o
   3  -3   7        6.90        4.36      2.03 o
   4  -3   7       13.69       12.78      2.50 o
   5  -3   7        7.26        7.84      2.94 o
   6  -3   7     1024.85      875.88     16.28 o
   7  -3   7        3.42       22.68      7.98 o
   8  -3   7      441.55      442.44     13.67 o
   9  -3   7       19.61       18.59      8.29 o
  10  -3   7        4.55        9.68      8.87 o
  11  -3   7        0.93        4.36      8.25 o
  12  -3   7       10.58        4.67      9.51 o
  13  -3   7       70.11       84.61      9.65 o
  14  -3   7       20.86       39.68      9.45 o
 -15  -2   7       21.95       29.15     14.98 o
 -14  -2   7       44.79       52.00     11.17 o
 -13  -2   7       55.75       49.52      8.62 o
 -12  -2   7       62.38       72.65      7.89 o
 -11  -2   7       46.41       42.72      7.19 o
 -10  -2   7        0.44        1.72      6.89 o
  -9  -2   7       78.07       76.76      7.45 o
  -8  -2   7       81.92       96.25      2.70 o
  -7  -2   7        7.04       14.53      2.67 o
  -6  -2   7       28.35       37.50      4.59 o
  -5  -2   7       29.84       27.29      1.56 o
  -4  -2   7       59.94       69.29      4.15 o
  -3  -2   7       50.32       41.27      2.89 o
  -2  -2   7      215.08      258.33      6.83 o
  -1  -2   7        0.00       -0.31      2.05 o
   0  -2   7      315.54      325.24      9.92 o
   1  -2   7       83.10       94.55      5.34 o
   2  -2   7      569.06      628.55     17.54 o
   3  -2   7        1.16        5.64      2.97 o
   4  -2   7       54.77       43.88      2.98 o
   5  -2   7        0.11       -2.97      2.97 o
   6  -2   7      151.01      168.62      5.51 o
   7  -2   7      124.70      143.66      6.89 o
   8  -2   7      351.17      359.00     11.84 o
   9  -2   7        0.82       -1.23      7.78 o
  10  -2   7        8.72        8.12      8.40 o
  11  -2   7      112.56      138.61     12.65 o
  12  -2   7        0.00       -6.87      6.87 o
  13  -2   7        6.40        2.03      9.83 o
  14  -2   7        0.41       -2.03     12.32 o
 -14  -1   7        4.49       15.01      8.33 o
 -13  -1   7      126.30      133.65      9.54 o
 -12  -1   7       46.75       68.87      9.75 o
 -11  -1   7       13.26       26.51      7.98 o
 -10  -1   7       35.73       31.49      5.61 o
  -9  -1   7       79.63       72.01      7.22 o
  -8  -1   7        4.95       19.79      3.78 o
  -7  -1   7        3.33        8.78      1.84 o
  -6  -1   7       83.56       72.23      3.41 o
  -5  -1   7        8.69        5.17      1.42 o
  -4  -1   7      654.76      698.06     14.53 o
  -3  -1   7       74.53       80.52      2.69 o
  -2  -1   7        4.90       -2.50      2.50 o
  -1  -1   7      720.90      780.26     19.56 o
   0  -1   7      555.36      476.73     14.73 o
   1  -1   7     1927.08     2093.55     49.17 o
   2  -1   7     1110.21     1157.34     28.07 o
   3  -1   7      747.72      749.84     19.85 o
   4  -1   7       85.11       86.22      3.72 o
   5  -1   7       82.77       84.85      4.14 o
   6  -1   7      576.10      604.97     12.29 o
   7  -1   7        0.86        2.81      3.14 o
   8  -1   7        3.22        1.72      4.86 o
   9  -1   7       13.10       19.24      8.89 o
  10  -1   7       52.68       52.73     10.53 o
  11  -1   7       39.43       35.10      9.62 o
  12  -1   7        0.76       19.03     10.79 o
  13  -1   7      119.14       82.10     10.18 o
  14  -1   7        4.74       26.90      9.08 o
  15  -1   7       10.53       14.25      8.59 o
 -14   0   7        1.16        4.20      7.33 o
 -13   0   7       61.55       52.73      9.43 o
 -12   0   7        0.06       26.38      8.22 o
 -11   0   7       25.01       26.13      6.39 o
 -10   0   7        5.08        4.67      5.62 o
  -9   0   7      148.82      127.65      7.62 o
  -8   0   7      130.53      112.86      6.90 o
  -7   0   7       34.30       30.10      4.80 o
  -6   0   7      558.16      574.62     10.18 o
  -5   0   7       25.15       33.63      1.89 o
  -4   0   7      389.26      480.55      8.22 o
  -3   0   7        8.64        3.28      1.41 o
  -2   0   7      284.39      232.12      4.19 o
  -1   0   7      700.55      828.46     17.99 o
   0   0   7     3121.17     3494.68     56.15 o
   1   0   7      705.40      917.04     18.92 o
   2   0   7      791.67      815.56     16.42 o
   3   0   7       21.00       16.09      3.11 o
   4   0   7      372.23      357.58      8.98 o
   5   0   7      374.86      345.85      8.83 o
   6   0   7       82.98       73.29      3.86 o
   7   0   7       46.78       44.55      3.17 o
   8   0   7       31.66       41.27      5.62 o
   9   0   7       45.05       50.92      7.84 o
  10   0   7       40.97       39.05     10.47 o
  11   0   7       92.72       75.66     11.75 o
  12   0   7       75.86       77.41     11.65 o
  13   0   7        7.40       -2.64      8.89 o
  14   0   7        0.48       23.40     12.45 o
  15   0   7        2.43       -2.33     12.76 o
 -14   1   7       29.50       81.43      8.79 o
 -13   1   7       10.18       10.15      8.12 o
 -12   1   7        1.13        5.00      6.26 o
 -11   1   7       40.74       54.00      6.79 o
 -10   1   7      319.71      318.53     12.93 o
  -9   1   7        2.30       -2.03      5.76 o
  -8   1   7       84.04       99.47      6.73 o
  -7   1   7      258.95      270.93      9.87 o
  -6   1   7      559.04      496.58      9.47 o
  -5   1   7     1468.05     1375.06     21.32 o
  -4   1   7      272.56      342.14      6.47 o
  -3   1   7      126.77      187.29      4.11 o
  -2   1   7     1992.05     2220.07     32.97 o
  -1   1   7      518.76      509.47      9.03 o
   0   1   7      704.86      743.69     13.64 o
   1   1   7      925.76     1148.84     19.49 o
   2   1   7      780.44      726.74     14.82 o
   3   1   7      302.00      273.82      7.03 o
   4   1   7       27.29       22.32      2.59 o
   5   1   7      450.44      476.18     10.90 o
   6   1   7      281.59      321.65      8.51 o
   7   1   7        8.70        9.08      2.64 o
   8   1   7      290.65      327.51      9.04 o
   9   1   7      152.38      149.70     12.84 o
  10   1   7       87.02       78.96     10.89 o
  11   1   7       67.19       63.18      8.34 o
  12   1   7       59.84       41.27      8.67 o
  13   1   7       19.05       12.78      8.31 o
  14   1   7       20.97       17.84     13.09 o
  15   1   7        4.65        7.84     13.29 o
  16   1   7       25.69       60.04     15.10 o
 -14   2   7        4.63       25.87      8.51 o
 -13   2   7       52.17       51.28      6.79 o
 -12   2   7       10.71       17.01      7.53 o
 -11   2   7       10.04       -4.37      4.37 o
 -10   2   7       71.95       60.23      6.20 o
  -9   2   7      192.45      187.97      9.59 o
  -8   2   7      103.54      101.72      6.29 o
  -7   2   7        1.59        3.42      2.17 o
  -6   2   7      290.43      319.42      7.59 o
  -5   2   7      578.01      659.00     10.90 o
  -4   2   7      311.30      307.03      6.58 o
  -3   2   7      625.73      610.51      9.89 o
  -2   2   7     2057.80     2344.25     37.52 o
  -1   2   7      571.27      639.89     12.01 o
   0   2   7      183.13      160.61      4.12 o
   1   2   7      468.78      523.68      9.73 o
   2   2   7     3050.94     3070.98     49.86 o
   3   2   7        2.93        2.17      2.17 o
   4   2   7     1348.33     1486.60     28.91 o
   5   2   7       13.83        6.06      2.64 o
   6   2   7      406.20      471.29     12.48 o
   7   2   7       23.40       23.88      2.81 o
   8   2   7       67.13       53.45      4.94 o
   9   2   7        3.63        7.15      5.28 o
  10   2   7       83.38       66.00      8.93 o
  11   2   7       41.59       54.19     11.04 o
  12   2   7      317.02      254.33     17.93 o
  13   2   7        0.03        3.42      8.56 o
  14   2   7       28.76       36.14     10.97 o
  15   2   7       22.89       34.80     13.86 o
  16   2   7        9.98      -14.06     15.00 o
 -13   3   7       13.46        1.41      7.84 o
 -12   3   7        0.74       20.93      6.51 o
 -11   3   7        2.67       16.40      6.58 o
 -10   3   7       21.89       16.90      5.03 o
  -9   3   7      425.40      348.17     12.59 o
  -8   3   7      281.09      221.57      9.29 o
  -7   3   7       12.42       15.79      2.98 o
  -6   3   7       11.85        8.26      2.80 o
  -5   3   7        0.07       -2.19      2.19 o
  -4   3   7       11.89       18.28      1.39 o
  -3   3   7      769.18      778.87     10.47 o
  -2   3   7       18.95       10.31      1.69 o
  -1   3   7     2615.50     2852.00     41.38 o
   0   3   7      343.71      347.72      5.59 o
   1   3   7      367.49      409.43      7.08 o
   2   3   7        0.17       13.87      1.86 o
   3   3   7      423.58      410.43      8.61 o
   4   3   7      406.23      514.00      9.64 o
   5   3   7      691.37      831.33     15.14 o
   6   3   7      449.41      382.08      9.28 o
   7   3   7      449.16      437.72     10.98 o
   8   3   7      106.27       96.50      6.62 o
   9   3   7       98.63       86.22      6.97 o
  10   3   7      608.64      551.48     25.24 o
  11   3   7       32.92       13.14     10.97 o
  12   3   7      347.25      349.58     19.63 o
  13   3   7       57.22       37.05     13.09 o
  14   3   7        0.33       -0.47      9.73 o
  15   3   7        0.31      -13.12     13.12 o
  16   3   7       42.01       64.18     16.82 o
 -13   4   7       14.43       62.59     12.26 o
 -12   4   7       15.48       20.59      6.92 o
 -11   4   7        1.53        4.51      7.65 o
 -10   4   7        8.31        9.08      4.97 o
  -9   4   7      147.35      150.94      8.29 o
  -8   4   7       48.02       55.86      4.30 o
  -7   4   7      629.91      609.90     12.34 o
  -6   4   7        0.00       -1.89      2.03 o
  -5   4   7        1.04        5.94      1.70 o
  -4   4   7      182.08      187.29      3.42 o
  -3   4   7       56.53       94.30      2.42 o
  -2   4   7     1352.85     1571.63     21.81 o
  -1   4   7        4.93        3.75      1.55 o
   0   4   7       19.97       43.05      1.80 o
   1   4   7     1915.79     2045.80     28.26 o
   2   4   7     2983.55     3139.22     46.22 o
   3   4   7        3.70        0.62      2.48 o
   4   4   7     1343.36     1343.72     20.17 o
   5   4   7      345.57      495.47     10.01 o
   6   4   7      994.59     1091.13     19.82 o
   7   4   7      772.53      726.07     13.46 o
   8   4   7      210.22      197.69      7.03 o
   9   4   7       24.49       22.32      5.90 o
  10   4   7      158.90      105.55     14.64 o
  11   4   7      158.57      158.39     15.73 o
  12   4   7        2.05       18.59      7.98 o
  13   4   7        2.78        6.89      9.39 o
  14   4   7       21.54       39.21     14.09 o
  15   4   7        1.51       -0.16     10.12 o
  16   4   7       10.64       48.98     16.62 o
 -12   5   7        0.26        3.11      9.20 o
 -11   5   7        0.16       -1.89      6.90 o
 -10   5   7        4.85        0.00      1.56 o
  -9   5   7       27.83       34.36      5.28 o
  -8   5   7       15.58       14.34      3.31 o
  -7   5   7       12.94       10.48      1.86 o
  -6   5   7      911.83      881.07     14.09 o
  -5   5   7        9.13       11.06      1.75 o
  -4   5   7        7.60        5.76      1.56 o
  -3   5   7      372.62      347.25      5.59 o
  -2   5   7      360.73      410.43      6.58 o
  -1   5   7        6.11        3.91      1.58 o
   0   5   7      172.82      169.92      3.58 o
   1   5   7        1.97        2.33      1.41 o
   2   5   7     1303.52     1462.61     21.99 o
   3   5   7      515.51      586.07      9.68 o
   4   5   7      139.70      138.02      3.81 o
   5   5   7     1039.40      875.15     15.53 o
   6   5   7      339.55      384.54      8.33 o
   7   5   7        0.77       -0.47      2.81 o
   8   5   7       62.12       72.65      4.90 o
   9   5   7       10.76        5.94      5.19 o
  10   5   7       18.85       20.93      5.83 o
  11   5   7      266.13      276.30     19.53 o
  12   5   7        3.59       -8.78      9.25 o
  13   5   7       51.42       66.60     13.06 o
  14   5   7       28.67       11.73     10.18 o
  15   5   7       14.77       33.49     14.76 o
  16   5   7        2.50       14.34     11.54 o
  17   5   7        0.57       22.79     17.90 o
 -12   6   7       10.60       55.86     16.26 o
 -11   6   7        2.33       21.27      9.34 o
 -10   6   7       49.44       45.55     10.79 o
  -9   6   7        2.96       11.90      5.00 o
  -8   6   7       26.46       35.54      4.76 o
  -7   6   7      126.11      116.06      3.76 o
  -6   6   7       22.68       15.90      2.19 o
  -5   6   7      357.84      349.58      6.08 o
  -4   6   7      764.68      732.83     10.82 o
  -3   6   7      366.83      361.36      5.70 o
  -2   6   7      136.00      111.00      2.89 o
  -1   6   7      111.40      127.37      3.11 o
   0   6   7      279.81      336.61      5.97 o
   1   6   7       50.19       61.40      2.16 o
   2   6   7      215.56      185.93      3.75 o
   3   6   7      955.41     1010.92     15.90 o
   4   6   7     1179.57     1282.13     19.70 o
   5   6   7       45.90       56.05      2.62 o
   6   6   7       49.15       19.57      3.09 o
   7   6   7      273.85      231.72      6.47 o
   8   6   7       13.31       20.35      4.40 o
   9   6   7      629.38      585.46     14.51 o
  10   6   7        1.65       -5.30      8.28 o
  11   6   7       88.86       78.52      7.53 o
  12   6   7      734.64      717.34     22.09 o
  13   6   7       12.52       13.87      9.97 o
  14   6   7       51.43       82.10     15.40 o
  15   6   7       24.37       21.04     10.09 o
  16   6   7       40.76       86.93     19.57 o
  17   6   7        2.67       30.79     20.12 o
 -11   7   7       65.56       34.21     10.09 o
 -10   7   7        2.12       18.70      8.54 o
  -9   7   7        0.06       18.48     10.31 o
  -8   7   7      154.12      177.16      7.65 o
  -7   7   7      354.33      341.22      7.86 o
  -6   7   7       66.59       64.57      2.61 o
  -5   7   7        1.69        4.67      1.89 o
  -4   7   7        2.62        1.56      1.72 o
  -3   7   7      295.40      309.67      5.72 o
  -2   7   7      510.40      514.56      7.94 o
  -1   7   7      201.45      213.82      4.39 o
   0   7   7       19.62       30.93      1.81 o
   1   7   7      684.55      613.00      9.28 o
   2   7   7      408.44      387.97      6.40 o
   3   7   7        0.39        3.91      1.87 o
   4   7   7      570.60      661.57     11.57 o
   5   7   7       30.29       30.65      2.62 o
   6   7   7      599.08      684.91     11.78 o
   7   7   7       33.52       27.94      3.31 o
   8   7   7       52.46       46.56      4.44 o
   9   7   7      103.23       92.61      8.18 o
  10   7   7     1536.72     1465.48     38.27 o
  11   7   7      124.60      127.65      8.18 o
  12   7   7        9.81       15.90      8.08 o
  13   7   7      476.64      417.06     15.31 o
  14   7   7       56.52       55.67     14.73 o
  15   7   7       14.06       23.27     14.71 o
  16   7   7        2.06       15.60     16.59 o
  17   7   7        1.49       35.24     14.09 o
 -11   8   7       73.85      133.94     17.65 o
 -10   8   7        2.59        4.05      8.25 o
  -9   8   7       11.23        2.64      5.44 o
  -8   8   7        4.30        2.64      6.70 o
  -7   8   7       14.51       16.20      3.62 o
  -6   8   7        2.15        5.64      2.37 o
  -5   8   7       28.75       28.48      2.00 o
  -4   8   7        4.04        7.50      1.72 o
  -3   8   7      111.21      106.58      3.09 o
  -2   8   7      134.17      133.65      3.19 o
  -1   8   7      201.36      199.81      4.59 o
   0   8   7      224.76      246.02      4.70 o
   1   8   7      183.14      158.72      3.47 o
   2   8   7      248.26      261.54      5.25 o
   3   8   7      396.57      392.41      7.44 o
   4   8   7      186.97      159.03      4.42 o
   5   8   7      648.23      621.06     11.22 o
   6   8   7       40.35       44.38      3.33 o
   7   8   7       29.96       33.77      2.91 o
   8   8   7      126.27      136.55      7.59 o
   9   8   7        7.99       -0.31      7.23 o
  10   8   7      536.07      529.99     17.26 o
  11   8   7       33.43       14.82      7.98 o
  12   8   7       15.13       -9.18      9.18 o
  13   8   7      180.93      149.41      9.78 o
  14   8   7        3.97        2.81      6.08 o
  15   8   7       22.78      -10.64     10.64 o
  16   8   7       10.35       50.92     18.20 o
  17   8   7        3.51       10.97     18.63 o
 -10   9   7        3.28        3.75      6.87 o
  -9   9   7        9.25       12.95      6.20 o
  -8   9   7        5.20       14.53      7.34 o
  -7   9   7        2.72        8.12      4.06 o
  -6   9   7       55.59       45.38      4.37 o
  -5   9   7      112.78      139.19      5.90 o
  -4   9   7       11.01        9.22      1.44 o
  -3   9   7       84.94       80.52      2.47 o
  -2   9   7      328.21      297.03      6.47 o
  -1   9   7      343.81      314.96      6.22 o
   0   9   7        7.98        3.61      1.70 o
   1   9   7        4.91       12.34      1.84 o
   2   9   7      106.13       79.41      2.67 o
   3   9   7      212.18      208.73      4.70 o
   4   9   7       29.72       33.05      2.59 o
   5   9   7       45.76       36.89      3.03 o
   6   9   7      324.68      303.09      8.70 o
   7   9   7      111.73       96.99      5.90 o
   8   9   7      103.10      102.98      8.12 o
   9   9   7        0.01       12.95      7.47 o
  10   9   7      689.83      708.67     21.29 o
  11   9   7      181.18      178.16     10.01 o
  12   9   7       65.56       51.47      8.97 o
  13   9   7      110.71      118.78      9.81 o
  14   9   7       21.97       12.95      7.65 o
  15   9   7       12.97        0.47      8.31 o
  16   9   7        0.00        8.78      8.14 o
  17   9   7        0.79       73.93     19.78 o
  -9  10   7       34.34       48.81      8.39 o
  -8  10   7        9.15       25.74      8.12 o
  -7  10   7        5.85       11.56      6.37 o
  -6  10   7        5.74       -2.03      4.20 o
  -5  10   7       50.70       47.42      4.65 o
  -4  10   7       11.12       12.51      3.62 o
  -3  10   7      159.60      145.16      6.33 o
  -2  10   7       30.30       18.70      3.89 o
  -1  10   7      448.70      398.38      7.98 o
   0  10   7       42.72       43.71      2.16 o
   1  10   7      161.94      173.85      4.28 o
   2  10   7       26.88       32.33      2.98 o
   3  10   7      112.61       98.47      3.97 o
   4  10   7        2.16        5.17      2.95 o
   5  10   7      383.71      438.77     11.00 o
   6  10   7       61.40       69.92      5.23 o
   7  10   7        7.22       13.32      6.56 o
   8  10   7        1.85       10.48      7.20 o
   9  10   7       13.00       10.00      7.51 o
  10  10   7      132.79      128.21      8.20 o
  11  10   7       66.08       44.55      6.51 o
  12  10   7        0.89        7.84      6.86 o
  13  10   7       42.67       36.60      8.17 o
  14  10   7       83.79       43.38      8.73 o
  15  10   7        4.69        4.84      8.31 o
  16  10   7        9.82       15.31      8.70 o
  17  10   7        0.01       -9.68     13.15 o
  -9  11   7        1.72       12.51      7.78 o
  -8  11   7        8.91        8.26      7.19 o
  -7  11   7       12.34        7.01      6.56 o
  -6  11   7       50.63       75.23      5.42 o
  -5  11   7        0.62        2.03      3.73 o
  -4  11   7       59.62       64.78      5.44 o
  -3  11   7      436.76      405.89     11.59 o
  -2  11   7      196.84      167.98      7.12 o
  -1  11   7        3.54       -6.40      6.40 o
   0  11   7        6.35       11.39      1.61 o
   1  11   7      238.31      229.44      5.69 o
   2  11   7       24.26       31.21      2.80 o
   3  11   7       20.93       18.48      3.12 o
   4  11   7      437.50      441.39     10.50 o
   5  11   7      876.23      823.43     17.93 o
   6  11   7       26.48       41.91      4.69 o
   7  11   7       70.39       76.76      7.45 o
   8  11   7       13.82        6.56      5.95 o
   9  11   7        6.51        5.17      5.62 o
  10  11   7       45.14       61.22      9.00 o
  11  11   7       29.47       31.21      7.12 o
  12  11   7       14.00       33.77      8.86 o
  13  11   7       27.99       18.92      7.94 o
  14  11   7       16.93       19.57      7.97 o
  15  11   7        2.15       -4.36      8.56 o
  16  11   7        6.77       40.14     11.56 o
  -8  12   7        5.11       45.55     12.15 o
  -7  12   7        2.08        3.91      8.89 o
  -6  12   7        9.72       18.70      5.30 o
  -5  12   7       23.18       24.99      4.87 o
  -4  12   7       14.77       23.40      4.95 o
  -3  12   7      102.90      107.87      6.50 o
  -2  12   7       17.97       15.79      5.26 o
  -1  12   7        8.14        2.97      6.73 o
   0  12   7       33.12       28.88      5.51 o
   1  12   7      128.14      121.24      3.86 o
   2  12   7        5.42        3.75      2.17 o
   3  12   7       95.32       96.50      3.94 o
   4  12   7       33.88       44.38      4.00 o
   5  12   7        0.00        3.42      3.61 o
   6  12   7      165.28      138.61      5.89 o
   7  12   7      361.76      304.41     12.65 o
   8  12   7      109.08       92.38      8.17 o
   9  12   7       79.79       70.54      7.34 o
  10  12   7       65.35       66.20      8.95 o
  11  12   7      168.89      157.14     10.03 o
  12  12   7        0.02       12.51      7.08 o
  13  12   7       19.66        9.37      7.34 o
  14  12   7        2.27        0.47     10.18 o
  15  12   7        8.71       14.82      9.34 o
  16  12   7       21.46        7.98     11.43 o
  -7  13   7        1.89       -0.92      8.54 o
  -6  13   7        0.04        7.62      7.19 o
  -5  13   7        9.89       13.59      4.89 o
  -4  13   7        0.71        3.75      4.36 o
  -3  13   7       31.80       28.62      4.95 o
  -2  13   7        1.32       -6.09      6.09 o
  -1  13   7      161.64      155.58      6.86 o
   0  13   7       55.74       61.79      8.25 o
   1  13   7      192.43      211.28     10.17 o
   2  13   7       25.36       32.19      3.69 o
   3  13   7      346.56      312.75      7.51 o
   4  13   7       61.38       66.60      4.08 o
   5  13   7        0.92       -2.17      3.72 o
   6  13   7      236.39      230.58      7.97 o
   7  13   7        3.63       19.79      5.89 o
   8  13   7       39.70       40.47      6.04 o
   9  13   7       11.87        9.53      6.72 o
  10  13   7        3.14       -8.12      8.12 o
  11  13   7        9.71       14.25      7.83 o
  12  13   7       16.20        6.69      9.18 o
  13  13   7       10.79       28.74      8.84 o
  14  13   7       48.04       40.63     12.11 o
  15  13   7       53.60       38.58      8.54 o
  -5  14   7       45.89       59.28      6.15 o
  -4  14   7        3.75        7.15      4.34 o
  -3  14   7       25.02       26.90      6.09 o
  -2  14   7       23.50       37.19      6.40 o
  -1  14   7      205.54      194.89      8.03 o
   0  14   7        2.00        2.03      7.01 o
   1  14   7      129.73      129.63      9.11 o
   2  14   7        5.53       20.81      6.39 o
   3  14   7        6.91       -2.33      2.33 o
   4  14   7       10.40       11.98      4.50 o
   5  14   7       77.71       79.41      6.90 o
   6  14   7       90.68       93.81      7.75 o
   7  14   7       26.42       39.99      7.90 o
   8  14   7        6.31       17.84      9.50 o
   9  14   7      186.37      174.18      9.90 o
  10  14   7        8.60       24.01      9.18 o
  11  14   7        2.34       10.81      7.31 o
  12  14   7       15.32       12.15      8.11 o
  13  14   7       19.66       38.74      9.65 o
  14  14   7       14.17       39.36      9.89 o
  15  14   7        1.34      -12.59     12.59 o
  -4  15   7        0.08        9.68      5.90 o
  -3  15   7       34.18       28.74      5.62 o
  -2  15   7        7.00        7.84      5.31 o
  -1  15   7       13.15        7.15      5.75 o
   0  15   7       25.65       32.19      5.25 o
   1  15   7       97.29       70.54      9.65 o
   2  15   7        5.61       24.62      6.70 o
   3  15   7        9.98       21.04      7.69 o
   4  15   7       20.24       32.19     14.18 o
   5  15   7        0.22       -3.56      3.56 o
   6  15   7       17.35        8.40      5.58 o
   7  15   7        4.10        5.17      5.97 o
   8  15   7       15.27       14.34      5.78 o
   9  15   7       12.10       10.31      8.43 o
  10  15   7        1.95       12.51      8.75 o
  11  15   7        0.14       41.75      8.40 o
  12  15   7        3.89       19.57     10.28 o
  13  15   7        0.90        3.11      7.79 o
  14  15   7        9.27       19.68     11.98 o
  -2  16   7       16.00       20.81      5.36 o
  -1  16   7        0.00        8.12      5.76 o
   0  16   7        4.23       17.95      5.94 o
   1  16   7       25.76       27.94      8.45 o
   2  16   7        1.24        4.67      7.95 o
   3  16   7       33.83       39.52     10.53 o
   4  16   7       13.37       17.32     10.29 o
   5  16   7       33.86       43.71     11.90 o
   6  16   7        7.62       -3.28     14.85 o
   7  16   7        0.55        3.28      6.39 o
   8  16   7       32.95        5.64      7.48 o
   9  16   7       10.85       23.88     10.26 o
  10  16   7       56.60       44.88      8.54 o
  11  16   7        1.31        6.25     10.12 o
  12  16   7        1.88       17.01     10.42 o
  13  16   7        0.95        8.12     10.32 o
   0  17   7        1.60       12.34      7.64 o
   1  17   7        0.05       14.82      7.50 o
   2  17   7        0.65       20.46      8.59 o
   3  17   7        0.77       -4.84      8.58 o
   4  17   7        0.06       20.13     11.56 o
   5  17   7        0.01       43.22     15.78 o
   6  17   7        0.06       -3.61     15.06 o
   7  17   7       54.44       21.73     16.43 o
   8  17   7        3.77       24.87     17.70 o
   9  17   7       27.24       32.61      8.72 o
  10  17   7       17.08       41.11      8.81 o
  11  17   7        4.74       13.14      9.25 o
  12  17   7        2.57       74.59     22.66 o
   3  18   7        2.93       38.89     14.96 o
   4  18   7        2.32       15.90     12.06 o
   5  18   7       43.92       94.78     19.46 o
   6  18   7       13.02       72.87     18.35 o
   7  18   7        4.17       29.55     16.99 o
   8  18   7        9.51       22.91     13.17 o
   9  18   7        5.77      -26.32     26.32 o
  -6 -13   8       26.68       17.84      8.45 o
  -5 -13   8       18.96       38.58      8.23 o
  -4 -13   8        0.32        3.28      5.62 o
  -3 -13   8        4.55      -10.76     10.76 o
  -1 -13   8        0.44       -1.23      7.01 o
  -9 -12   8        1.27       28.48     10.28 o
  -8 -12   8        1.55        4.20      9.37 o
  -7 -12   8       18.80       44.05     10.12 o
  -6 -12   8        1.25       10.48      6.87 o
  -5 -12   8        0.00        4.51      9.03 o
  -4 -12   8       19.73       25.62     12.03 o
  -3 -12   8        0.55        1.11      7.84 o
  -2 -12   8       36.02       39.99     10.90 o
  -1 -12   8       33.78       29.69      6.26 o
   0 -12   8        2.55       20.81      7.64 o
   1 -12   8        1.81       -0.16      7.75 o
   2 -12   8        3.98        2.81     11.39 o
 -10 -11   8        0.64        2.33     16.20 o
  -9 -11   8       69.47       99.22      8.97 o
  -8 -11   8        8.01       -2.17     10.28 o
  -7 -11   8       11.47        0.78      9.87 o
  -6 -11   8        1.03        3.91      6.22 o
  -5 -11   8        9.34        7.15     11.56 o
  -4 -11   8        7.18       16.20     11.67 o
  -3 -11   8       53.99       66.81      6.12 o
  -2 -11   8       98.86       78.30      7.75 o
  -1 -11   8       73.55       96.02      7.84 o
   0 -11   8       66.63       69.92      8.36 o
   1 -11   8        1.25       13.87      6.51 o
   2 -11   8       14.98       39.36     11.45 o
   3 -11   8        1.28        9.08     10.76 o
   4 -11   8       22.78       79.63     10.70 o
 -11 -10   8       12.60       24.62     16.74 o
 -10 -10   8        0.67       40.94     16.48 o
  -9 -10   8        6.91       21.27      8.42 o
  -8 -10   8        4.32       -7.62      9.39 o
  -7 -10   8        2.03       13.14      6.70 o
  -6 -10   8        0.01       -6.54      6.54 o
  -5 -10   8       45.32       34.65     12.36 o
  -4 -10   8       12.54       17.21      5.30 o
  -3 -10   8        0.00       14.25     10.47 o
  -2 -10   8       43.98       38.74      5.76 o
  -1 -10   8       34.65       36.60      6.65 o
   0 -10   8       43.04       63.78      7.19 o
   1 -10   8        1.94       -0.16      6.01 o
   2 -10   8       46.12       54.19      7.00 o
   3 -10   8        0.16        0.47      5.01 o
   4 -10   8        0.33        4.67      9.18 o
   5 -10   8        7.90       18.28     10.26 o
   6 -10   8        7.73       -7.62      9.39 o
 -12  -9   8       18.85       11.39     16.53 o
 -11  -9   8        5.25        1.89     11.00 o
 -10  -9   8       10.93       10.15     15.14 o
  -9  -9   8        0.09        3.42      8.28 o
  -8  -9   8        0.13       11.06      6.98 o
  -7  -9   8       84.54       98.47      8.93 o
  -6  -9   8      129.42      104.01     10.70 o
  -5  -9   8       23.57       19.03     11.23 o
  -4  -9   8      134.47      162.82     14.67 o
  -3  -9   8        3.29        0.31      4.40 o
  -2  -9   8       71.37       83.93      6.19 o
  -1  -9   8        0.72       18.48      5.90 o
   0  -9   8        0.05       -5.64      5.64 o
   1  -9   8       40.23       37.50      6.73 o
   2  -9   8       60.93       53.09      4.73 o
   3  -9   8        4.96        9.08      4.06 o
   4  -9   8        5.25       14.06      3.56 o
   5  -9   8       12.56        6.89      4.53 o
   6  -9   8       14.85       15.60      5.14 o
   7  -9   8       16.62        9.84     13.89 o
 -13  -8   8       52.11       75.23     18.87 o
 -12  -8   8        0.55      -12.87     12.87 o
 -11  -8   8        0.33       -5.47     15.14 o
 -10  -8   8        6.85       13.87      9.87 o
  -9  -8   8       16.19        5.17      6.59 o
  -8  -8   8        8.42        1.41      6.89 o
  -7  -8   8       40.86       43.55      7.42 o
  -6  -8   8      241.54      268.06     16.78 o
  -5  -8   8      168.43      173.52      7.58 o
  -4  -8   8        7.60       12.95      4.23 o
  -3  -8   8       31.61       35.24      5.05 o
  -2  -8   8       25.18        9.53      3.62 o
  -1  -8   8        0.22        8.40      5.44 o
   0  -8   8       21.16       22.68      2.86 o
   1  -8   8        5.30       10.97      3.14 o
   2  -8   8      105.97       87.86      4.92 o
   3  -8   8       35.21       26.38      3.86 o
   4  -8   8       18.52       22.20      3.89 o
   5  -8   8       52.35       66.81      6.95 o
   6  -8   8        0.69       14.34      6.06 o
   7  -8   8        3.87       20.46     12.21 o
   8  -8   8       47.27       45.20     10.92 o
 -13  -7   8        8.82       11.56     12.15 o
 -12  -7   8        1.46       -8.78     13.92 o
 -11  -7   8       10.59       16.70     14.40 o
 -10  -7   8       11.91       32.33     14.35 o
  -9  -7   8       63.27       85.07      7.15 o
  -8  -7   8       36.96       32.61      6.42 o
  -7  -7   8       21.30       18.28      5.12 o
  -6  -7   8        1.32       29.02     11.57 o
  -5  -7   8      128.34      123.16      5.83 o
  -4  -7   8      163.91      159.65      7.26 o
  -3  -7   8       29.88       27.94      5.01 o
  -2  -7   8        6.83       -1.11      3.75 o
  -1  -7   8      438.21      364.21     11.93 o
   0  -7   8       32.79       32.47      2.84 o
   1  -7   8        9.60       10.31      2.66 o
   2  -7   8       43.18       29.69      3.41 o
   3  -7   8        2.17       -1.89      4.09 o
   4  -7   8       75.86       51.83      5.76 o
   5  -7   8       26.44       20.81      6.04 o
   6  -7   8       37.53       37.19      6.56 o
   7  -7   8        2.67        1.72      4.53 o
   8  -7   8       10.89        8.62      5.50 o
   9  -7   8        1.11       30.24     13.20 o
  10  -7   8        0.39        1.23     10.26 o
 -14  -6   8       11.78       41.27     17.34 o
 -13  -6   8        0.14       31.49     17.26 o
 -12  -6   8        0.65       -8.92     10.45 o
 -11  -6   8       79.49       69.92     15.46 o
 -10  -6   8       59.45       47.59     12.93 o
  -9  -6   8       33.72       42.89      5.89 o
  -8  -6   8       29.74       43.05      7.04 o
  -7  -6   8      154.29      156.83     16.28 o
  -6  -6   8      268.13      327.96     19.92 o
  -5  -6   8        0.77       13.40     10.43 o
  -4  -6   8      405.95      375.76     12.12 o
  -3  -6   8      337.31      314.07     10.18 o
  -2  -6   8      919.05      904.22     26.30 o
  -1  -6   8       40.07       48.11      4.51 o
   0  -6   8        1.52        5.47      1.87 o
   1  -6   8       31.01       33.05      3.16 o
   2  -6   8      143.66      105.80      4.62 o
   3  -6   8       27.52       30.10      4.94 o
   4  -6   8       46.41       37.35      5.50 o
   5  -6   8       23.45       17.84      5.28 o
   6  -6   8        2.76       11.90      4.22 o
   7  -6   8        6.74       11.98      6.06 o
   8  -6   8       16.08        4.51      5.95 o
   9  -6   8       41.52       56.79      6.97 o
  10  -6   8       10.21       34.94     13.15 o
  11  -6   8        2.63        5.64     10.32 o
 -14  -5   8       43.56       89.50     18.21 o
 -13  -5   8        0.93       29.55     15.76 o
 -12  -5   8       47.55       98.22     15.60 o
 -11  -5   8        1.07       -4.05      8.90 o
 -10  -5   8        0.18       10.48     13.11 o
  -9  -5   8       46.68       45.05      3.86 o
  -8  -5   8        1.04        9.53      4.09 o
  -7  -5   8       14.30       11.98      2.34 o
  -6  -5   8       47.48       56.42     11.26 o
  -5  -5   8      133.39      127.65     13.00 o
  -4  -5   8        0.61        3.28      3.12 o
  -3  -5   8        2.30        7.01      3.25 o
  -2  -5   8      466.95      409.93     12.65 o
  -1  -5   8       70.58       83.01     10.48 o
   0  -5   8      948.04      872.20     23.62 o
   1  -5   8        0.51        0.16      2.53 o
   2  -5   8       99.16       89.75      9.47 o
   3  -5   8       35.02       33.63      2.91 o
   4  -5   8       80.29       70.96      4.42 o
   5  -5   8      465.34      391.42     11.87 o
   6  -5   8       71.70       52.36      4.15 o
   7  -5   8        7.33        3.91      7.36 o
   8  -5   8      169.93      152.78     12.04 o
   9  -5   8      121.45      122.62      8.03 o
  10  -5   8        1.51        4.36      7.62 o
  11  -5   8       28.29       32.77      8.01 o
 -14  -4   8        0.73        0.31     10.84 o
 -13  -4   8        4.83        9.22      6.53 o
 -12  -4   8       14.59       15.60      8.39 o
 -11  -4   8       19.59       21.96      7.97 o
 -10  -4   8       17.87       13.14      6.08 o
  -9  -4   8       18.83       15.01      3.30 o
  -8  -4   8       47.04       42.89      4.09 o
  -7  -4   8     1169.93     1166.71     32.44 o
  -6  -4   8       40.81       52.36      5.25 o
  -5  -4   8       60.68       62.00      2.95 o
  -4  -4   8       64.96       76.10      3.26 o
  -3  -4   8        3.11        2.97      2.20 o
  -2  -4   8      185.59      196.28      6.65 o
  -1  -4   8       55.21       62.20      7.09 o
   0  -4   8        3.27       11.22      1.42 o
   1  -4   8       23.41       22.91      7.06 o
   2  -4   8        9.21       11.06      2.00 o
   3  -4   8        7.03        9.68      2.48 o
   4  -4   8        5.63       10.31      3.94 o
   5  -4   8     1976.93     1942.00     46.27 o
   6  -4   8       54.31       32.61      4.56 o
   7  -4   8      161.41      127.09      6.20 o
   8  -4   8       64.58       66.60      9.59 o
   9  -4   8      187.10      165.39     12.54 o
  10  -4   8       64.62       63.18     11.32 o
  11  -4   8       47.19       70.54     11.97 o
  12  -4   8       42.48       41.60      8.39 o
 -14  -3   8       24.74       10.81      8.62 o
 -13  -3   8       29.49       23.15      8.18 o
 -12  -3   8        0.00        7.01      8.61 o
 -11  -3   8       46.83       45.55      8.09 o
 -10  -3   8       11.57       16.40      6.08 o
  -9  -3   8        9.35        6.56      2.50 o
  -8  -3   8       11.02        7.98      3.11 o
  -7  -3   8      700.64      738.25     20.37 o
  -6  -3   8     1071.51     1002.20     27.69 o
  -5  -3   8       69.72       69.29      2.30 o
  -4  -3   8       14.93       17.84      3.28 o
  -3  -3   8       17.90       27.16      2.61 o
  -2  -3   8        2.32        2.48      1.58 o
  -1  -3   8      285.09      276.30      7.06 o
   0  -3   8      491.40      501.61     11.20 o
   1  -3   8      224.88      228.32      6.42 o
   2  -3   8      111.15      110.48      4.20 o
   3  -3   8       15.67       15.79      2.48 o
   4  -3   8       17.56       14.06      3.94 o
   5  -3   8      257.31      250.36      9.50 o
   6  -3   8     1811.85     1788.74     42.28 o
   7  -3   8      117.91       96.99      5.90 o
   8  -3   8        4.33        7.84      4.40 o
   9  -3   8       20.86       17.32      6.76 o
  10  -3   8       24.88       30.65     10.37 o
  11  -3   8       54.49       47.42     10.84 o
  12  -3   8        2.39        2.03     12.96 o
  13  -3   8        3.67        1.72      7.51 o
 -14  -2   8       56.12       51.28      9.48 o
 -13  -2   8       93.22      104.26      9.18 o
 -12  -2   8       70.53       74.59      9.06 o
 -11  -2   8       44.75       43.88      8.11 o
 -10  -2   8       67.02       73.73      6.87 o
  -9  -2   8       65.34       65.59      7.29 o
  -8  -2   8       54.74       61.61      2.55 o
  -7  -2   8       27.26       39.68      3.16 o
  -6  -2   8       26.81       29.69      5.31 o
  -5  -2   8       75.42       76.32      3.06 o
  -4  -2   8       47.62       46.39      2.05 o
  -3  -2   8       15.65       17.01      3.09 o
  -2  -2   8      536.41      520.24     11.97 o
  -1  -2   8      371.67      426.80      9.81 o
   0  -2   8      232.94      221.95      7.83 o
   1  -2   8      316.31      333.86     11.42 o
   2  -2   8      831.95      866.29     23.54 o
   3  -2   8       59.32       66.20      3.45 o
   4  -2   8      221.21      221.57      6.70 o
   5  -2   8      185.21      204.78      7.51 o
   6  -2   8       37.05       17.53      4.19 o
   7  -2   8      685.91      612.37     17.32 o
   8  -2   8      274.53      237.08      8.86 o
   9  -2   8      443.67      385.02     17.65 o
  10  -2   8        4.40       -1.41      8.90 o
  11  -2   8       18.76       15.10      7.78 o
  12  -2   8       23.00       14.34     10.79 o
  13  -2   8        0.58       15.90     12.15 o
  14  -2   8        0.39       22.43     11.72 o
 -14  -1   8        4.30       10.97      9.86 o
 -13  -1   8        4.05       26.13      9.33 o
 -12  -1   8        2.60       15.01      8.14 o
 -11  -1   8       20.35        9.22      5.92 o
 -10  -1   8       15.92       17.01      6.08 o
  -9  -1   8      135.15      135.10      8.72 o
  -8  -1   8      118.09      129.35      8.25 o
  -7  -1   8      128.96      145.77      4.83 o
  -6  -1   8        9.36       11.73      1.72 o
  -5  -1   8      151.99      150.33      4.90 o
  -4  -1   8       92.45      117.96      3.53 o
  -3  -1   8        0.14        2.17      1.25 o
  -2  -1   8       42.30       43.38      3.12 o
  -1  -1   8      165.61      182.86      7.09 o
   0  -1   8      188.42      223.43      8.22 o
   1  -1   8     1964.46     2197.75     55.08 o
   2  -1   8      180.44      140.97      5.94 o
   3  -1   8       65.13       68.87      5.39 o
   4  -1   8       91.64       80.97      5.40 o
   5  -1   8      124.89      111.79      4.50 o
   6  -1   8     2307.76     2372.17     57.22 o
   7  -1   8        0.01        4.51      4.83 o
   8  -1   8       38.26       24.99      5.12 o
   9  -1   8        7.49        1.89      6.29 o
  10  -1   8       17.11       27.68     10.00 o
  11  -1   8       58.11       61.79      9.43 o
  12  -1   8       21.96       26.51     11.84 o
  13  -1   8       31.44       17.01     11.54 o
  14  -1   8       25.81       32.33     13.65 o
 -14   0   8       27.12       20.93      9.50 o
 -13   0   8       41.99       24.49      8.53 o
 -12   0   8       81.39       80.52      7.86 o
 -11   0   8       76.09       46.56      6.83 o
 -10   0   8       57.71       44.05      7.47 o
  -9   0   8        1.40        8.12      6.12 o
  -8   0   8       30.29       45.89      5.25 o
  -7   0   8      575.93      535.18     16.20 o
  -6   0   8      451.80      521.96     10.28 o
  -5   0   8      203.17      186.27      5.45 o
  -4   0   8      168.40      138.32      3.53 o
  -3   0   8       51.95       66.40      2.44 o
  -2   0   8       30.81       39.21      2.03 o
  -1   0   8       18.94       11.90      2.94 o
   0   0   8        8.52       12.95      1.53 o
   1   0   8      168.73      198.39      4.94 o
   2   0   8      153.40      139.19      5.61 o
   3   0   8       91.55      117.68      4.61 o
   4   0   8       30.18       16.20      2.92 o
   5   0   8      253.67      260.75      7.26 o
   6   0   8      102.24      107.34      4.65 o
   7   0   8       54.64       52.19      5.78 o
   8   0   8       85.76      107.34      6.73 o
   9   0   8       49.40       43.88      7.28 o
  10   0   8      205.21      163.15     13.40 o
  11   0   8       11.44        4.20      7.17 o
  12   0   8       12.45       -0.92     10.87 o
  13   0   8       32.13       32.77     12.01 o
  14   0   8       20.29       50.22     14.35 o
  15   0   8       30.08       32.05     14.15 o
 -14   1   8        0.01       22.20      9.42 o
 -13   1   8       40.44       40.63      9.40 o
 -12   1   8        0.47        8.92      6.72 o
 -11   1   8       11.01       24.24      7.39 o
 -10   1   8       80.89       70.54      6.51 o
  -9   1   8      399.10      370.45     13.00 o
  -8   1   8       80.50       78.30      6.19 o
  -7   1   8      234.22      213.09      6.56 o
  -6   1   8      210.61      222.68      5.22 o
  -5   1   8       88.99       66.81      2.45 o
  -4   1   8      335.58      355.22      6.12 o
  -3   1   8       11.84       14.82      1.73 o
  -2   1   8      264.43      282.15      5.45 o
  -1   1   8       33.99       30.93      2.78 o
   0   1   8       64.11      100.97      3.01 o
   1   1   8       26.59       26.77      2.06 o
   2   1   8      834.38      805.59     17.03 o
   3   1   8      836.24      934.54     22.16 o
   4   1   8       92.88       94.78      4.37 o
   5   1   8      117.97      126.24      4.78 o
   6   1   8        8.81       18.70      3.25 o
   7   1   8        1.74       12.15      3.31 o
   8   1   8        2.67       12.15      4.70 o
   9   1   8        0.00        4.51      9.67 o
  10   1   8       37.11       18.92      7.61 o
  11   1   8        0.37       21.27     11.53 o
  12   1   8       98.48       93.10     13.75 o
  13   1   8        3.89        7.98     12.64 o
  14   1   8       21.16       24.99     12.62 o
  15   1   8       14.97       47.42     16.35 o
 -13   2   8        5.67       14.34      7.67 o
 -12   2   8        1.57        0.47      5.65 o
 -11   2   8        0.04        5.47      5.78 o
 -10   2   8        1.81        8.62      5.28 o
  -9   2   8      135.32      161.25      9.53 o
  -8   2   8       16.60       22.20      6.25 o
  -7   2   8        6.10       12.68      3.30 o
  -6   2   8      101.21      112.06      3.17 o
  -5   2   8        4.34        5.47      1.69 o
  -4   2   8      108.56      133.65      3.19 o
  -3   2   8      372.27      444.55      7.90 o
  -2   2   8     2851.01     3019.93     49.45 o
  -1   2   8     1565.04     1722.74     30.08 o
   0   2   8      153.33      129.35      3.70 o
   1   2   8     3161.94     3438.76     55.70 o
   2   2   8      421.80      423.71      8.75 o
   3   2   8       13.74       24.49      2.84 o
   4   2   8      274.88      249.95      7.11 o
   5   2   8       39.65       38.11      3.55 o
   6   2   8       27.55       24.37      3.95 o
   7   2   8      115.73      101.98      6.31 o
   8   2   8      433.05      379.16     12.65 o
   9   2   8       25.27       25.74      7.36 o
  10   2   8       43.48       74.37     12.50 o
  11   2   8       81.78       86.22     12.76 o
  12   2   8       16.79       27.55     12.73 o
  13   2   8       17.87       26.13     12.01 o
  14   2   8        0.57        3.75     12.50 o
  15   2   8        2.01       10.00     14.54 o
  16   2   8       17.77       11.56     10.45 o
 -13   3   8        0.01       10.15      7.33 o
 -12   3   8        3.47        2.48      7.64 o
 -11   3   8        0.10       11.73      5.83 o
 -10   3   8        4.36        5.17      5.34 o
  -9   3   8      326.50      327.51     12.21 o
  -8   3   8       56.00       48.81      6.47 o
  -7   3   8        2.26        3.91      3.45 o
  -6   3   8        5.22       11.56      2.47 o
  -5   3   8       14.23       13.14      1.72 o
  -4   3   8      482.62      480.01      8.76 o
  -3   3   8      250.83      282.99      5.05 o
  -2   3   8      162.56      160.29      4.11 o
  -1   3   8      566.36      580.02     10.23 o
   0   3   8        8.85        4.84      1.44 o
   1   3   8       99.09       97.24      3.20 o
   2   3   8     2090.50     2475.54     37.32 o
   3   3   8      134.58      130.49      3.72 o
   4   3   8     2107.18     2181.38     36.19 o
   5   3   8      647.19      712.67     15.35 o
   6   3   8        2.60        8.40      3.26 o
   7   3   8      723.52      799.22     21.20 o
   8   3   8      469.92      459.42     14.46 o
   9   3   8      358.32      369.96     19.71 o
  10   3   8        3.13       19.68      7.98 o
  11   3   8        1.83       -0.92      7.92 o
  12   3   8       24.35       28.48      9.08 o
  13   3   8       94.43       88.33     13.39 o
  14   3   8       15.09       12.68     14.07 o
  15   3   8        0.10       40.78     16.60 o
  16   3   8        8.62       10.97     12.17 o
 -13   4   8        0.26      -10.00     22.68 o
 -12   4   8        6.59        7.36      6.11 o
 -11   4   8        5.02       14.71      5.19 o
 -10   4   8        0.00        4.51      5.95 o
  -9   4   8       38.23       48.64      6.79 o
  -8   4   8      245.92      231.35      8.75 o
  -7   4   8      908.01      943.74     17.67 o
  -6   4   8        1.01        2.03      2.67 o
  -5   4   8        5.91        9.08      1.44 o
  -4   4   8      320.94      331.58      5.47 o
  -3   4   8       37.34       34.50      1.77 o
  -2   4   8       17.43       30.79      2.08 o
  -1   4   8     2079.08     2155.77     32.49 o
   0   4   8      359.73      360.42      6.17 o
   1   4   8      155.32      190.38      4.48 o
   2   4   8       17.79       25.12      2.00 o
   3   4   8       45.76       52.91      2.36 o
   4   4   8      648.04      655.15     12.79 o
   5   4   8      409.53      360.89      8.08 o
   6   4   8      130.70      116.34      4.58 o
   7   4   8       10.18        4.84      3.41 o
   8   4   8        0.19        5.00      4.19 o
   9   4   8        2.63        0.47     11.45 o
  10   4   8       23.97       44.70     12.70 o
  11   4   8      109.32      117.68     14.64 o
  12   4   8        0.88      -12.34     12.34 o
  13   4   8       13.51        5.00     13.42 o
  14   4   8        0.14       23.88     12.95 o
  15   4   8       43.52       79.63     16.95 o
  16   4   8        0.00        4.67     17.62 o
 -12   5   8        0.87        7.50     14.03 o
 -11   5   8        1.33        1.89      5.50 o
 -10   5   8       10.34       22.43      5.45 o
  -9   5   8       18.00       10.00      5.61 o
  -8   5   8      227.54      203.36      8.90 o
  -7   5   8       50.99       33.49      3.47 o
  -6   5   8      305.06      301.80      5.64 o
  -5   5   8       47.55       43.22      2.30 o
  -4   5   8       12.59       12.34      1.75 o
  -3   5   8      682.90      716.68     10.04 o
  -2   5   8      163.84      157.45      3.45 o
  -1   5   8      718.51      734.86     12.20 o
   0   5   8        0.21       -0.47      2.05 o
   1   5   8        1.53        1.89      1.72 o
   2   5   8     1647.60     1708.25     25.82 o
   3   5   8     2564.51     2725.29     40.46 o
   4   5   8      375.12      374.79      6.78 o
   5   5   8      536.95      539.82     10.45 o
   6   5   8      284.84      277.55      6.67 o
   7   5   8       26.80       25.12      3.89 o
   8   5   8        0.48       -3.72      3.72 o
   9   5   8      482.87      436.15     14.62 o
  10   5   8      927.99     1064.06     43.22 o
  11   5   8       13.26       -5.30     12.01 o
  12   5   8       35.57       42.08     10.22 o
  13   5   8       12.48       14.06     13.12 o
  14   5   8       15.79      101.72     30.51 o
  15   5   8        7.05       29.02     11.04 o
  16   5   8       24.43       72.65     19.38 o
 -12   6   8        5.56       10.00      9.09 o
 -11   6   8        0.01        6.89     12.53 o
 -10   6   8        8.45       10.48     10.76 o
  -9   6   8       29.45       26.13      4.73 o
  -8   6   8        4.62       -0.31      4.70 o
  -7   6   8       43.93       37.50      2.30 o
  -6   6   8       22.87       19.68      2.22 o
  -5   6   8       42.65       44.38      2.50 o
  -4   6   8      209.70      205.14      3.94 o
  -3   6   8      327.11      338.46      5.51 o
  -2   6   8       10.99       16.09      1.91 o
  -1   6   8      595.73      624.18      9.37 o
   0   6   8       39.90       31.77      2.25 o
   1   6   8        3.41       -0.16      1.91 o
   2   6   8        0.15        4.67      2.16 o
   3   6   8      592.31      619.20     11.20 o
   4   6   8      653.88      632.32     10.68 o
   5   6   8      806.86      798.52     13.42 o
   6   6   8       60.71       53.83      3.48 o
   7   6   8      286.54      281.32      8.39 o
   8   6   8      167.39      156.20      8.43 o
   9   6   8      338.52      330.23     11.81 o
  10   6   8        8.81       29.96      8.08 o
  11   6   8      275.04      278.38     11.26 o
  12   6   8       72.16       68.04     10.51 o
  13   6   8        1.47        5.64     14.07 o
  14   6   8        5.23       24.01     11.51 o
  15   6   8        0.19       19.57     15.15 o
  16   6   8        2.41       21.27     11.53 o
 -11   7   8        9.32       33.77     15.25 o
 -10   7   8       17.95       44.05     12.61 o
  -9   7   8       66.36       65.79      7.09 o
  -8   7   8        1.14       15.01      4.26 o
  -7   7   8      230.17      200.52      5.67 o
  -6   7   8      161.55      170.57      4.25 o
  -5   7   8       25.02       24.87      2.37 o
  -4   7   8       55.28       59.65      2.70 o
  -3   7   8      354.98      335.24      5.95 o
  -2   7   8        6.13        5.76      1.86 o
  -1   7   8      167.14      176.16      3.66 o
   0   7   8       11.68       12.95      1.89 o
   1   7   8      464.05      424.23      7.20 o
   2   7   8      693.72      687.54     11.14 o
   3   7   8       61.34       75.88      3.05 o
   4   7   8       50.17       59.65      2.89 o
   5   7   8      385.89      404.89      8.04 o
   6   7   8       93.65       81.43      3.61 o
   7   7   8       30.84       26.38      4.62 o
   8   7   8      544.54      578.23     18.63 o
   9   7   8      199.33      210.18      9.78 o
  10   7   8       34.90       15.10      8.06 o
  11   7   8      210.28      192.11     11.09 o
  12   7   8        7.78        9.37      6.28 o
  13   7   8       20.12       40.63      8.92 o
  14   7   8       50.61       57.54     14.60 o
  15   7   8       24.74       31.91     11.72 o
  16   7   8        2.94        4.67     17.62 o
  17   7   8       39.62       59.65     19.70 o
 -11   8   8        1.30       16.90     11.31 o
 -10   8   8        8.59       20.59      8.28 o
  -9   8   8       81.99       92.38      8.17 o
  -8   8   8       12.32       15.31      5.48 o
  -7   8   8        3.78        7.01      3.11 o
  -6   8   8        0.07       -0.31      2.67 o
  -5   8   8        5.85       10.97      2.16 o
  -4   8   8      104.82       94.55      3.16 o
  -3   8   8       21.15       21.73      2.33 o
  -2   8   8       26.62       29.02      2.30 o
  -1   8   8      163.25      161.56      3.81 o
   0   8   8       14.29       22.20      2.00 o
   1   8   8        0.43       -1.41      2.34 o
   2   8   8       51.31       31.35      2.37 o
   3   8   8       19.33        6.69      2.20 o
   4   8   8      279.49      271.34      6.17 o
   5   8   8      349.19      344.46      6.97 o
   6   8   8        3.81        4.05      2.67 o
   7   8   8      148.01      141.27      8.33 o
   8   8   8      156.08      146.97      7.58 o
   9   8   8      168.29      185.58     10.90 o
  10   8   8      110.03      107.87      8.31 o
  11   8   8       22.06       -0.78      8.31 o
  12   8   8       16.00        6.69      7.95 o
  13   8   8      127.88      111.79      9.25 o
  14   8   8       53.65       46.74      7.17 o
  15   8   8       16.06       27.55     16.93 o
  16   8   8        1.73       -8.12     13.46 o
  17   8   8        0.04       32.33     20.62 o
 -10   9   8        6.01       27.68     10.00 o
  -9   9   8        1.02        7.01      5.62 o
  -8   9   8       11.54        8.78      5.78 o
  -7   9   8       19.52       15.90      5.28 o
  -6   9   8      126.18       98.47      5.20 o
  -5   9   8       58.30       49.33      4.22 o
  -4   9   8        0.32       -1.39      1.39 o
  -3   9   8      172.08      144.55      3.61 o
  -2   9   8      562.18      547.39     11.11 o
  -1   9   8       40.21       38.58      2.17 o
   0   9   8        4.52        6.06      1.84 o
   1   9   8        5.40        7.98      2.47 o
   2   9   8      264.46      223.81      4.86 o
   3   9   8     1315.95     1255.42     20.37 o
   4   9   8      499.24      445.60      8.43 o
   5   9   8      104.26      135.97      5.83 o
   6   9   8        9.65       19.24      4.06 o
   7   9   8      132.27      127.37      8.47 o
   8   9   8      239.33      188.66      8.92 o
   9   9   8       52.27       53.28      8.22 o
  10   9   8      627.61      635.47     20.17 o
  11   9   8        7.16      -10.29     10.29 o
  12   9   8      156.39      158.39     10.06 o
  13   9   8        4.84       15.79      7.06 o
  14   9   8      123.36      124.29     11.42 o
  15   9   8       11.97        9.08      9.03 o
  16   9   8        0.46       57.75     18.81 o
  -9  10   8        0.06       19.24      6.69 o
  -8  10   8        1.07        2.33      6.36 o
  -7  10   8      202.65      183.55      9.83 o
  -6  10   8       50.78       63.18      4.97 o
  -5  10   8       56.97       66.81      5.11 o
  -4  10   8      122.99      134.80      6.67 o
  -3  10   8       84.65       92.38      2.89 o
  -2  10   8       22.17       19.79      1.67 o
  -1  10   8       74.84       58.70      2.48 o
   0  10   8      256.98      247.59      5.90 o
   1  10   8       76.84       72.01      3.39 o
   2  10   8      192.77      187.29      5.47 o
   3  10   8     1600.26     1634.68     29.30 o
   4  10   8      170.73      130.49      5.72 o
   5  10   8      641.01      653.87     14.70 o
   6  10   8      305.19      274.23      8.28 o
   7  10   8      283.96      282.57     11.76 o
   8  10   8        5.06        5.17      5.17 o
   9  10   8      113.78      133.36      9.23 o
  10  10   8      106.27      113.65      8.00 o
  11  10   8       67.39       49.69      7.94 o
  12  10   8        0.58        2.17      6.08 o
  13  10   8        1.05       23.76      7.92 o
  14  10   8       10.20      -10.48     10.61 o
  15  10   8       18.43       17.01      9.48 o
  16  10   8        8.38       21.85     10.64 o
  -8  11   8        0.21       -0.31      8.50 o
  -7  11   8        0.77       -4.51      5.80 o
  -6  11   8        0.11        0.00      1.56 o
  -5  11   8       21.78       26.13      4.73 o
  -4  11   8       16.13       13.40      4.22 o
  -3  11   8       13.13        2.81      4.69 o
  -2  11   8       10.54        9.68      4.51 o
  -1  11   8      280.52      253.12      5.56 o
   0  11   8       10.10        7.98      1.91 o
   1  11   8       53.87       65.18      3.23 o
   2  11   8       11.37       13.32      2.47 o
   3  11   8      154.40      157.14      5.33 o
   4  11   8      366.30      353.80      9.40 o
   5  11   8        0.88        9.84      4.08 o
   6  11   8      270.31      259.93      8.47 o
   7  11   8        0.03       -1.11      6.11 o
   8  11   8      189.28      177.51      8.65 o
   9  11   8        4.13        1.23      7.92 o
  10  11   8       72.03       52.00      7.94 o
  11  11   8       12.49       16.20      8.75 o
  12  11   8      212.53      228.69     13.61 o
  13  11   8        4.34       -0.47      9.58 o
  14  11   8       33.85       29.96     10.26 o
  15  11   8       10.16       16.20     10.15 o
  16  11   8        5.77       -2.03     12.96 o
  -7  12   8       12.88       17.84      6.54 o
  -6  12   8        0.06       -5.61      5.61 o
  -5  12   8       31.42       31.91      5.37 o
  -4  12   8       20.82       26.13      4.98 o
  -3  12   8       17.80       13.87      4.84 o
  -2  12   8       11.65        7.15      4.08 o
  -1  12   8        0.11       -4.56      4.56 o
   0  12   8      104.51       84.16      3.67 o
   1  12   8      100.82       82.55      3.19 o
   2  12   8       37.89       27.94      2.78 o
   3  12   8       41.06       37.96      3.39 o
   4  12   8     1311.30     1198.52     25.10 o
   5  12   8       15.97       25.87      4.06 o
   6  12   8        1.28       10.81     10.76 o
   7  12   8       56.86       64.57      7.64 o
   8  12   8        6.55       10.00      7.51 o
   9  12   8       51.11       60.04      7.94 o
  10  12   8       39.63       52.73      9.08 o
  11  12   8      171.79      156.83      9.39 o
  12  12   8       32.65       29.83      8.33 o
  13  12   8       19.71       32.61     10.28 o
  14  12   8        1.46        5.17     11.61 o
  15  12   8       23.10       49.69     11.98 o
  16  12   8        5.06       -0.16     12.81 o
  -6  13   8       32.09       44.38      8.65 o
  -5  13   8        1.45       11.56      6.12 o
  -4  13   8        0.18       -2.17      7.00 o
  -3  13   8       29.98       30.52      5.65 o
  -2  13   8       23.46       26.13      4.98 o
  -1  13   8       89.66      100.97      8.79 o
   0  13   8       18.21       14.34      7.67 o
   1  13   8      294.60      294.89     12.45 o
   2  13   8       23.78       13.87      3.26 o
   3  13   8        0.68        2.33      4.05 o
   4  13   8      126.76      135.97      5.55 o
   5  13   8      173.68      158.08      5.97 o
   6  13   8       26.54       16.20      5.94 o
   7  13   8      145.93      161.56      9.53 o
   8  13   8        0.02       -4.84      6.70 o
   9  13   8        5.36       14.82      7.22 o
  10  13   8       23.99       26.51      7.98 o
  11  13   8       21.31       30.65      9.68 o
  12  13   8       28.13       30.24      8.39 o
  13  13   8       25.07       37.35      9.33 o
  14  13   8       62.59       45.05     11.57 o
  15  13   8        0.06       31.49     11.92 o
  -5  14   8       38.69       70.74     10.09 o
  -4  14   8       44.59       56.79      6.59 o
  -3  14   8        4.34       20.81      5.81 o
  -2  14   8        5.56        3.91      4.84 o
  -1  14   8       51.09       54.56      6.47 o
   0  14   8       32.45       46.91      7.70 o
   1  14   8        9.05       17.95      8.47 o
   2  14   8       45.25       75.88      9.58 o
   3  14   8       73.63       72.87      4.90 o
   4  14   8       11.46       16.09      4.72 o
   5  14   8        0.02       14.06      6.37 o
   6  14   8       73.73       73.93      7.09 o
   7  14   8        1.58       12.51      6.89 o
   8  14   8       84.60       66.00      7.72 o
   9  14   8      107.86       86.69      8.14 o
  10  14   8       10.66       28.48      8.00 o
  11  14   8        0.19       -7.36      9.09 o
  12  14   8       23.07       33.49      7.95 o
  13  14   8        3.78        3.91     11.11 o
  14  14   8        0.22       12.51      7.78 o
  15  14   8       13.31       13.87     11.26 o
  -4  15   8        1.17        0.47      7.37 o
  -3  15   8        0.41       14.82      6.06 o
  -2  15   8       11.76       14.06      5.34 o
  -1  15   8       10.71       17.64      5.67 o
   0  15   8       25.64       36.89      9.56 o
   1  15   8      156.68      166.35     10.64 o
   2  15   8        7.70       13.14      7.79 o
   3  15   8       12.28       22.32      9.79 o
   4  15   8       28.34       34.21      9.65 o
   5  15   8       33.43       38.89      6.08 o
   6  15   8      151.26      140.97      9.20 o
   7  15   8       12.72       12.15      6.89 o
   8  15   8       12.19        2.64      6.37 o
   9  15   8       22.25       48.98      8.22 o
  10  15   8        1.40       12.95      8.01 o
  11  15   8       15.94       33.05      9.78 o
  12  15   8       23.38       39.05      9.84 o
  13  15   8       21.56       20.93      9.95 o
  14  15   8        1.35       17.32      8.95 o
  -2  16   8        8.01       10.48      5.34 o
  -1  16   8        0.02       -0.31      8.17 o
   0  16   8       14.54       15.79      6.26 o
   1  16   8       93.61       84.85     10.82 o
   2  16   8       21.30       29.02      9.70 o
   3  16   8       91.17       98.97     11.43 o
   4  16   8       63.42       66.81     10.22 o
   5  16   8        3.19       13.32     15.96 o
   6  16   8       29.34       36.14     15.62 o
   7  16   8       26.75       33.77      6.83 o
   8  16   8       20.28       27.16      8.08 o
   9  16   8        5.68       37.35     11.00 o
  10  16   8        6.81        9.68      9.03 o
  11  16   8        2.46       22.68     10.95 o
  12  16   8       11.77       18.92      8.70 o
  13  16   8        0.93       22.68     10.59 o
   0  17   8        0.01       26.38      6.67 o
   1  17   8        6.61       30.79      9.72 o
   2  17   8        5.97       23.76     11.45 o
   3  17   8        0.01        0.31      8.34 o
   4  17   8        2.01       56.61     17.49 o
   5  17   8        0.80       11.90     15.95 o
   6  17   8        0.24       -0.78     11.14 o
   7  17   8       10.33       14.71     11.22 o
   8  17   8        8.70       23.15     16.60 o
   9  17   8       53.45       23.27     17.01 o
  10  17   8        1.21       26.51      9.65 o
  11  17   8       45.61       42.56      9.14 o
   3  18   8       17.58       55.11     12.06 o
   4  18   8        4.61       60.23     17.65 o
   5  18   8       14.77       45.05     16.60 o
   6  18   8        3.08       35.99     12.15 o
   7  18   8       11.47      100.97     18.84 o
   8  18   8        1.99       55.67     20.15 o
  -7 -12   9        0.68        0.92     10.25 o
  -6 -12   9       63.43       77.41     10.34 o
  -5 -12   9        9.76       17.95     10.48 o
  -4 -12   9        9.17       -0.31      8.79 o
  -3 -12   9        6.21       15.79     11.92 o
  -2 -12   9       18.51       15.10     10.59 o
  -1 -12   9        0.46       -5.31      5.31 o
   0 -12   9        7.57       26.90     11.15 o
  -9 -11   9       38.83      128.21     18.96 o
  -8 -11   9        2.31        1.56      6.25 o
  -7 -11   9       12.18       14.34      7.76 o
  -6 -11   9       15.28       31.49     10.11 o
  -5 -11   9       15.27       -3.11      8.11 o
  -4 -11   9       12.08       30.65      8.86 o
  -3 -11   9        0.25       17.84      9.50 o
  -2 -11   9       29.31       47.08      7.54 o
  -1 -11   9       46.59       39.21      8.14 o
   0 -11   9       20.31       17.53      6.08 o
   1 -11   9       18.48       21.96      6.20 o
   2 -11   9        1.04      -10.59     10.59 o
   3 -11   9        0.29       -0.47      8.47 o
 -10 -10   9        0.68      -11.72     11.72 o
  -9 -10   9        0.65        4.67     13.07 o
  -8 -10   9        8.26        5.47      7.48 o
  -7 -10   9       14.63        8.78      7.33 o
  -6 -10   9        7.67       24.24     13.54 o
  -5 -10   9        0.21       23.15     10.11 o
  -4 -10   9        0.68       -5.94      8.47 o
  -3 -10   9        7.85       14.06      5.34 o
  -2 -10   9       25.28       30.93      5.98 o
  -1 -10   9        0.44        0.78      6.28 o
   0 -10   9       73.96       89.03      7.08 o
   1 -10   9        6.21        7.84      5.05 o
   2 -10   9        6.34       11.98      5.89 o
   3 -10   9        0.08       -1.11      6.11 o
   4 -10   9       24.88       34.07     10.22 o
   5 -10   9       10.29       85.77     15.98 o
 -11  -9   9       12.92       78.74     21.07 o
 -10  -9   9        8.31       27.55     17.06 o
  -9  -9   9        0.18       32.33     11.51 o
  -8  -9   9        5.45       26.77      7.76 o
  -7  -9   9        1.74       -9.22      9.72 o
  -6  -9   9       95.60       96.99     15.26 o
  -5  -9   9       52.73       52.19      9.93 o
  -4  -9   9        2.46       -0.62      7.33 o
  -3  -9   9        3.49        2.81      4.51 o
  -2  -9   9       26.41       22.43      4.97 o
  -1  -9   9        0.53       -5.19      5.19 o
   0  -9   9        0.56       16.60      5.20 o
   1  -9   9        4.03        3.42      4.67 o
   2  -9   9       49.24       59.86      7.54 o
   3  -9   9       70.43       86.93      6.53 o
   4  -9   9        1.65        6.69      5.95 o
   5  -9   9        0.07       -5.17      6.42 o
   6  -9   9       16.26       13.87      9.68 o
   7  -9   9        0.11       23.63     10.22 o
 -12  -8   9        0.37       55.30     18.78 o
 -11  -8   9       10.10        3.91     12.34 o
 -10  -8   9       34.06       52.73     16.51 o
  -9  -8   9       67.45       87.86     16.40 o
  -8  -8   9       16.97       24.24      8.00 o
  -7  -8   9        2.44       12.15      5.92 o
  -6  -8   9      175.61      213.82     20.46 o
  -5  -8   9      102.62       91.89     13.65 o
  -4  -8   9        2.10        1.56      4.22 o
  -3  -8   9      107.23      128.79      7.37 o
  -2  -8   9       57.24       56.61      6.20 o
  -1  -8   9      246.03      252.33     11.12 o
   0  -8   9      426.47      421.65     14.89 o
   1  -8   9       20.03       24.24      5.05 o
   2  -8   9       42.32       45.89      6.44 o
   3  -8   9       35.19       34.65      5.15 o
   4  -8   9       37.16       37.19      5.80 o
   5  -8   9        2.01        5.47      5.61 o
   6  -8   9        6.24       16.20      6.23 o
   7  -8   9       11.77       42.56     14.03 o
   8  -8   9       48.23       72.01     15.28 o
 -12  -7   9       86.45       99.22     14.45 o
 -11  -7   9      101.55      153.72     20.45 o
 -10  -7   9        3.48        7.50     10.12 o
  -9  -7   9       32.11       17.64      9.56 o
  -8  -7   9        4.20       26.77      6.98 o
  -7  -7   9        6.31        1.11      9.11 o
  -6  -7   9       53.84       60.82      9.93 o
  -5  -7   9        9.99       40.78     11.81 o
  -4  -7   9       87.51       76.98      5.48 o
  -3  -7   9        2.02        3.75      4.22 o
  -2  -7   9      242.40      232.86      9.92 o
  -1  -7   9       23.16       31.77      5.22 o
   0  -7   9        0.72       -0.62      4.98 o
   1  -7   9      126.89      120.96      4.95 o
   2  -7   9        6.04       14.06      3.09 o
   3  -7   9       72.19       81.19      4.73 o
   4  -7   9        9.04        4.67      5.78 o
   5  -7   9        8.58        2.64      5.00 o
   6  -7   9       14.46       17.32      4.37 o
   7  -7   9       24.05       28.21      6.23 o
   8  -7   9        0.25       -2.33      9.50 o
   9  -7   9       16.69       55.67     18.65 o
 -13  -6   9        0.83       11.73     17.37 o
 -12  -6   9        1.18       59.08     17.10 o
 -11  -6   9       29.50       35.83     12.42 o
 -10  -6   9        0.29       33.05     16.09 o
  -9  -6   9       61.35       51.11     13.57 o
  -8  -6   9       34.09       47.94      6.40 o
  -7  -6   9       92.43      122.07     14.35 o
  -6  -6   9        5.45       24.24     12.68 o
  -5  -6   9      308.74      327.51     17.64 o
  -4  -6   9      302.73      290.61     10.65 o
  -3  -6   9       70.34       72.23      5.31 o
  -2  -6   9      204.09      189.35      8.61 o
  -1  -6   9       72.23       76.76      6.58 o
   0  -6   9      136.31      117.96      4.34 o
   1  -6   9      212.97      193.85      6.26 o
   2  -6   9        8.73        3.11      2.95 o
   3  -6   9       24.49       23.27      9.04 o
   4  -6   9       28.65       37.05      9.43 o
   5  -6   9      103.56       95.03      6.58 o
   6  -6   9       82.45       64.78      6.64 o
   7  -6   9        4.74        6.25      6.25 o
   8  -6   9       42.60       51.28      7.15 o
   9  -6   9        1.69       -2.03      6.09 o
  10  -6   9       48.33       57.75     11.01 o
 -13  -5   9        8.50       20.35     12.64 o
 -12  -5   9        0.77      -15.82     15.82 o
 -11  -5   9       24.40       29.83     15.01 o
 -10  -5   9       48.33       69.92     15.67 o
  -9  -5   9        0.83       -3.12      3.12 o
  -8  -5   9       87.38       70.32      5.25 o
  -7  -5   9        0.02        0.16      3.48 o
  -6  -5   9      132.06      105.55      6.17 o
  -5  -5   9       24.01       25.24      2.76 o
  -4  -5   9      227.57      211.64      8.36 o
  -3  -5   9       84.41       86.00      5.56 o
  -2  -5   9      122.98      125.40     12.87 o
  -1  -5   9       58.76       67.21      9.64 o
   0  -5   9       37.32       34.21      8.92 o
   1  -5   9        2.19        4.20      2.20 o
   2  -5   9       51.41       41.27      6.90 o
   3  -5   9        0.02        2.17      1.70 o
   4  -5   9      369.25      353.80     19.28 o
   5  -5   9       83.97       99.22     10.70 o
   6  -5   9      119.42      112.86     11.68 o
   7  -5   9        0.00        7.62      8.42 o
   8  -5   9        9.28       -7.98      8.47 o
   9  -5   9        9.57       46.39     10.73 o
  10  -5   9       81.35      106.83      9.56 o
  11  -5   9        2.01        7.15      6.22 o
 -13  -4   9        7.15       10.31      6.58 o
 -12  -4   9        8.28        7.62      7.19 o
 -11  -4   9        1.01       18.70      7.78 o
 -10  -4   9        0.03       -1.23      5.28 o
  -9  -4   9       57.68       49.69      7.22 o
  -8  -4   9      587.80      515.14     13.62 o
  -7  -4   9      555.50      525.40     17.18 o
  -6  -4   9       63.34       47.94      5.19 o
  -5  -4   9       25.59       33.33      2.31 o
  -4  -4   9        0.43        8.12      2.20 o
  -3  -4   9      394.50      336.16     10.54 o
  -2  -4   9       28.98       34.94      2.51 o
  -1  -4   9      226.06      192.46     13.87 o
   0  -4   9      182.51      177.84     11.67 o
   1  -4   9       15.64       13.78      2.23 o
   2  -4   9        8.79        6.89      2.03 o
   3  -4   9       12.83       13.59      2.86 o
   4  -4   9      531.72      508.34     14.09 o
   5  -4   9       92.21       71.17      5.06 o
   6  -4   9       28.63       27.55      4.06 o
   7  -4   9        6.52       16.09      8.62 o
   8  -4   9      119.35      117.42     12.73 o
   9  -4   9        0.02       -0.62      5.61 o
  10  -4   9       64.11       69.29     11.23 o
  11  -4   9        5.36        4.36     14.98 o
  12  -4   9        7.42       13.78      7.04 o
 -13  -3   9        1.36       -6.89      8.14 o
 -12  -3   9        7.89       10.64      7.67 o
 -11  -3   9        5.53       11.73      6.08 o
 -10  -3   9       18.87       30.10      6.45 o
  -9  -3   9        0.67       12.15      6.36 o
  -8  -3   9       11.11        8.92      3.14 o
  -7  -3   9       17.39       24.62      5.95 o
  -6  -3   9       11.95       13.59      2.03 o
  -5  -3   9     1123.00     1022.88     25.59 o
  -4  -3   9        4.18       13.87      3.45 o
  -3  -3   9      500.41      433.02     13.53 o
  -2  -3   9       58.96       53.83      3.48 o
  -1  -3   9      184.45      148.48      5.19 o
   0  -3   9       31.37       28.88      2.16 o
   1  -3   9      221.20      178.16      6.67 o
   2  -3   9      157.10      152.78      5.87 o
   3  -3   9       63.84       47.94      3.81 o
   4  -3   9       67.00       69.29      4.37 o
   5  -3   9       31.12       48.64      5.40 o
   6  -3   9      272.94      262.76      9.33 o
   7  -3   9      392.25      337.54     11.03 o
   8  -3   9        2.12        0.00      1.56 o
   9  -3   9       10.98       18.70      9.40 o
  10  -3   9       86.03       82.79     12.06 o
  11  -3   9       24.27       18.92      8.26 o
  12  -3   9       18.67       22.32     11.45 o
  13  -3   9       12.56       41.75     12.43 o
 -13  -2   9       10.55       14.71      8.43 o
 -12  -2   9        2.14       -7.94      7.94 o
 -11  -2   9        3.99        9.37      7.97 o
 -10  -2   9        7.89        2.97      7.03 o
  -9  -2   9       30.86       24.01      5.01 o
  -8  -2   9      121.88      133.94      5.20 o
  -7  -2   9      151.80      143.96      5.40 o
  -6  -2   9      719.71      694.77     13.84 o
  -5  -2   9      323.86      331.13      8.64 o
  -4  -2   9       19.88       20.13      3.92 o
  -3  -2   9      164.74      154.33      6.51 o
  -2  -2   9      264.98      269.29      8.61 o
  -1  -2   9      633.08      662.86     17.37 o
   0  -2   9      253.54      215.65     11.37 o
   1  -2   9       28.37       15.31      7.62 o
   2  -2   9      430.57      436.15     19.84 o
   3  -2   9      117.88      119.59      5.47 o
   4  -2   9       24.05       16.60      3.56 o
   5  -2   9      327.83      315.85     10.22 o
   6  -2   9      987.58      913.26     24.18 o
   7  -2   9        0.15        5.64      4.51 o
   8  -2   9       53.33       31.35      4.34 o
   9  -2   9        8.94       15.60      9.18 o
  10  -2   9       63.34       43.22     11.17 o
  11  -2   9       32.33       42.08     11.36 o
  12  -2   9       23.42       34.80      9.59 o
  13  -2   9       22.14       15.50     12.70 o
 -13  -1   9       18.44       38.89     10.14 o
 -12  -1   9        0.00       -4.05      5.78 o
 -11  -1   9       14.34       27.04      7.94 o
 -10  -1   9       22.48       29.83      6.56 o
  -9  -1   9        1.22        3.11      3.56 o
  -8  -1   9      361.53      364.21     13.36 o
  -7  -1   9      697.18      668.01     15.51 o
  -6  -1   9      101.19      117.15      3.78 o
  -5  -1   9       46.65       47.25      2.06 o
  -4  -1   9       49.29       43.38      2.31 o
  -3  -1   9       11.49        5.94      2.01 o
  -2  -1   9        0.98        7.15      2.81 o
  -1  -1   9       49.74       54.75      8.51 o
   0  -1   9        0.00       -0.31      3.61 o
   1  -1   9      118.35      115.26      4.03 o
   2  -1   9       90.88       77.41      7.48 o
   3  -1   9       81.80       73.93      7.95 o
   4  -1   9        0.95        9.37      8.26 o
   5  -1   9     1219.17     1114.37     28.37 o
   6  -1   9      273.62      249.56      9.87 o
   7  -1   9        9.96        9.53      4.09 o
   8  -1   9        2.97       -4.20      4.36 o
   9  -1   9        0.01       17.01      9.48 o
  10  -1   9        1.65       -0.92      6.51 o
  11  -1   9       25.36       47.25     12.71 o
  12  -1   9       79.92       62.20     12.42 o
  13  -1   9        3.17       -1.56      8.90 o
  14  -1   9        4.05       19.24     13.93 o
 -13   0   9        0.51        5.17      8.59 o
 -12   0   9       82.16       88.10      9.86 o
 -11   0   9       11.38       -4.51      7.01 o
 -10   0   9       19.15       14.25      5.75 o
  -9   0   9       30.26       23.15      6.86 o
  -8   0   9      167.85      165.39      9.33 o
  -7   0   9       18.20       25.74      1.91 o
  -6   0   9      198.26      176.51      4.65 o
  -5   0   9      294.28      300.92      5.64 o
  -4   0   9       22.79       20.13      2.01 o
  -3   0   9       98.77      118.78      3.55 o
  -2   0   9      249.23      239.02      5.80 o
  -1   0   9        0.03        6.06      3.14 o
   0   0   9       43.73       14.71      1.73 o
   1   0   9      761.08      700.05     13.89 o
   2   0   9      212.87      267.65      7.76 o
   3   0   9       51.26       62.39      4.34 o
   4   0   9      193.44      191.07      8.29 o
   5   0   9      447.20      421.65     18.99 o
   6   0   9      149.87      136.55      7.59 o
   7   0   9      272.32      325.70     11.28 o
   8   0   9        4.46        4.51      5.31 o
   9   0   9      138.84      134.80     13.64 o
  10   0   9       52.87       60.04     10.84 o
  11   0   9      116.56      164.43     17.31 o
  12   0   9        2.27        9.53     13.12 o
  13   0   9        0.89        1.11      8.48 o
  14   0   9        0.53       -8.40      8.40 o
 -13   1   9       24.53       15.31      6.75 o
 -12   1   9        0.34       -7.97      7.97 o
 -11   1   9       53.36       56.98      8.31 o
 -10   1   9       32.53       36.44      7.54 o
  -9   1   9       30.17       17.95      5.51 o
  -8   1   9       12.54       18.59      5.17 o
  -7   1   9       15.49        8.26      2.95 o
  -6   1   9        5.21        9.84      1.87 o
  -5   1   9        2.71        4.05      2.16 o
  -4   1   9      241.84      224.18      5.23 o
  -3   1   9      252.01      290.19      5.97 o
  -2   1   9      131.21      138.89      3.53 o
  -1   1   9        2.80        8.40      2.69 o
   0   1   9      303.91      327.51      7.23 o
   1   1   9        4.00        7.15      1.87 o
   2   1   9       33.55       34.36      2.48 o
   3   1   9      104.91      105.03      5.12 o
   4   1   9       29.11       34.50      3.97 o
   5   1   9      205.80      199.45      8.83 o
   6   1   9       70.38       70.54     10.29 o
   7   1   9     1080.36     1077.15     27.07 o
   8   1   9      175.61      181.18      8.75 o
   9   1   9       60.02       42.56      7.50 o
  10   1   9        0.52       17.01     11.14 o
  11   1   9        1.80       14.06     11.90 o
  12   1   9       15.85        1.89      8.62 o
  13   1   9        1.29       -4.84      8.58 o
  14   1   9       35.33       48.45     11.31 o
  15   1   9        1.71       16.20     16.99 o
 -13   2   9       12.95       20.03      8.72 o
 -12   2   9        1.90        1.41      6.89 o
 -11   2   9       27.61       17.84      6.23 o
 -10   2   9       14.87       17.64      6.83 o
  -9   2   9       11.09       -1.41      4.22 o
  -8   2   9      118.26       91.41      6.94 o
  -7   2   9      312.45      316.29      8.89 o
  -6   2   9      170.35      158.72      3.78 o
  -5   2   9       84.78       89.50      3.08 o
  -4   2   9      326.07      312.75      5.75 o
  -3   2   9      939.15      892.99     14.20 o
  -2   2   9       33.33       38.27      2.47 o
  -1   2   9        2.21       -2.48      2.48 o
   0   2   9       57.18       54.37      2.58 o
   1   2   9      102.61      111.79      3.97 o
   2   2   9       83.57       66.81      3.06 o
   3   2   9     1144.26     1199.38     25.10 o
   4   2   9        2.13       -2.03      4.20 o
   5   2   9      942.80      872.93     23.63 o
   6   2   9       76.85       84.38      4.59 o
   7   2   9      135.99      153.72     13.01 o
   8   2   9       55.87       55.11      5.39 o
   9   2   9       62.32       27.68     12.50 o
  10   2   9       74.26       91.66     10.04 o
  11   2   9       20.56        7.50      9.37 o
  12   2   9       13.08       10.81      8.87 o
  13   2   9       15.16       -2.03      8.90 o
  14   2   9        0.54       -2.17      8.40 o
  15   2   9        3.18       27.29     16.06 o
 -13   3   9        1.75        6.06      7.94 o
 -12   3   9       16.42       13.78      7.23 o
 -11   3   9        6.72       10.31      7.06 o
 -10   3   9        0.64        2.03      5.31 o
  -9   3   9        6.42       -2.64      4.67 o
  -8   3   9      282.89      289.75      8.51 o
  -7   3   9       16.38       17.21      3.62 o
  -6   3   9        7.13       11.06      1.75 o
  -5   3   9      220.69      237.08      5.00 o
  -4   3   9        1.43        2.81      1.89 o
  -3   3   9       58.78       64.39      3.20 o
  -2   3   9        0.01       -1.56      1.56 o
  -1   3   9      115.86      135.40      3.78 o
   0   3   9        0.10        5.94      2.01 o
   1   3   9      171.27      178.16      4.67 o
   2   3   9      229.67      230.97      5.31 o
   3   3   9      115.64      127.37      4.80 o
   4   3   9       57.37       43.22      3.78 o
   5   3   9       69.81       89.27      4.72 o
   6   3   9       56.06       54.75      4.81 o
   7   3   9       36.74       45.38     10.28 o
   8   3   9     1848.95     1796.14     62.50 o
   9   3   9      285.61      253.12     17.10 o
  10   3   9        2.90      -11.90     11.90 o
  11   3   9        2.28      -11.70     11.70 o
  12   3   9        1.99       36.60     12.40 o
  13   3   9        2.06       34.36     13.92 o
  14   3   9        0.02        7.36     10.31 o
  15   3   9       39.74       14.34     11.73 o
  16   3   9        0.86       30.65     18.40 o
 -12   4   9       44.52       37.35      7.95 o
 -11   4   9        0.01        9.37      4.83 o
 -10   4   9        2.62        3.42      6.56 o
  -9   4   9        2.05       21.73      6.53 o
  -8   4   9       88.26       98.47      7.44 o
  -7   4   9       69.37       68.67      3.94 o
  -6   4   9       39.49       45.89      3.22 o
  -5   4   9        3.78        6.25      1.75 o
  -4   4   9       25.85       25.87      2.30 o
  -3   4   9      214.16      204.78      3.94 o
  -2   4   9       10.96        4.05      2.01 o
  -1   4   9      524.09      521.96      9.14 o
   0   4   9        9.90        5.47      1.58 o
   1   4   9       48.54       39.21      2.19 o
   2   4   9      492.12      593.35     10.36 o
   3   4   9      272.04      275.88      5.81 o
   4   4   9       52.04       79.85      3.36 o
   5   4   9       37.79       50.22      3.36 o
   6   4   9       64.08       67.42      3.91 o
   7   4   9       19.76       -1.23      9.01 o
   8   4   9      163.69      160.61     12.04 o
   9   4   9        2.88       -1.41      7.51 o
  10   4   9       16.77       51.64      9.51 o
  11   4   9       54.50       42.39      9.93 o
  12   4   9        0.16       -8.76      8.76 o
  13   4   9       21.82       10.48     13.28 o
  14   4   9        5.25        2.03     14.67 o
  15   4   9       27.11       57.54     17.82 o
  16   4   9       22.11       21.49     17.96 o
 -12   5   9        0.62       12.34      9.65 o
 -11   5   9        4.95       -2.64     11.70 o
 -10   5   9        5.08        1.41      7.36 o
  -9   5   9        5.81       15.79      5.26 o
  -8   5   9      232.88      196.28      7.36 o
  -7   5   9        0.09       -4.05      4.08 o
  -6   5   9       26.90       32.47      2.84 o
  -5   5   9       12.55       12.68      1.69 o
  -4   5   9       17.82       18.92      1.84 o
  -3   5   9      867.35      927.68     12.95 o
  -2   5   9       85.87       73.51      2.58 o
  -1   5   9       76.59       66.00      2.64 o
   0   5   9      681.55      756.70     11.68 o
   1   5   9       33.03       34.94      2.36 o
   2   5   9       21.16       20.93      2.51 o
   3   5   9       74.25       63.98      2.80 o
   4   5   9      232.05      172.87      4.61 o
   5   5   9       56.76       34.21      3.08 o
   6   5   9       32.29       21.38      4.15 o
   7   5   9      192.14      195.60      9.09 o
   8   5   9        7.54        6.69      5.17 o
   9   5   9      212.08      242.50     17.12 o
  10   5   9      326.30      302.67     16.96 o
  11   5   9       52.88       71.59     13.75 o
  12   5   9       65.98       38.43     14.10 o
  13   5   9       84.71      111.00     15.81 o
  14   5   9       69.22       92.38     14.17 o
  15   5   9       31.31       55.48     17.14 o
  16   5   9        2.21       -3.42     11.70 o
 -11   6   9       15.58       18.28     10.04 o
 -10   6   9        4.06       27.82     11.47 o
  -9   6   9       15.08       13.59      4.23 o
  -8   6   9       19.71       24.01      4.53 o
  -7   6   9       16.38       29.02      4.58 o
  -6   6   9        1.35        0.47      1.72 o
  -5   6   9       11.53       10.00      1.89 o
  -4   6   9      924.15      923.12     12.92 o
  -3   6   9        0.01        3.75      1.89 o
  -2   6   9      224.46      211.64      4.36 o
  -1   6   9      121.34      125.40      3.64 o
   0   6   9       50.69       38.58      2.33 o
   1   6   9       19.75       16.40      1.92 o
   2   6   9      288.25      321.65      6.73 o
   3   6   9       46.50       53.83      2.75 o
   4   6   9       14.52       18.70      2.16 o
   5   6   9      138.39      106.58      3.87 o
   6   6   9     1164.09     1142.08     23.65 o
   7   6   9      338.65      368.04     12.46 o
   8   6   9       89.88       86.46      6.97 o
   9   6   9      389.02      367.09     13.40 o
  10   6   9       25.62       13.59      5.81 o
  11   6   9       10.44       10.48      6.06 o
  12   6   9       89.89      112.59     15.92 o
  13   6   9       13.89       39.36     10.20 o
  14   6   9        6.20       26.77     15.90 o
  15   6   9        0.57      -13.87     13.87 o
  16   6   9       75.73      159.03     21.12 o
 -11   7   9        0.39       15.01      7.36 o
 -10   7   9        4.75       11.73      6.76 o
  -9   7   9       14.90       26.26      5.89 o
  -8   7   9       90.55       86.00      5.33 o
  -7   7   9        0.02       -1.72      4.69 o
  -6   7   9       40.44       21.73      2.33 o
  -5   7   9      233.10      214.92      5.12 o
  -4   7   9       63.85       66.60      2.66 o
  -3   7   9       59.08       57.36      2.47 o
  -2   7   9      580.09      606.20      9.84 o
  -1   7   9        2.22        5.30      1.72 o
   0   7   9        1.65        3.91      2.17 o
   1   7   9       38.08       22.79      2.03 o
   2   7   9      328.99      301.80      6.08 o
   3   7   9      122.00      140.67      3.56 o
   4   7   9        2.83        0.31      2.20 o
   5   7   9      210.18      213.46      5.48 o
   6   7   9        8.87        8.78      4.08 o
   7   7   9        0.04        1.89      6.42 o
   8   7   9       33.12       44.88      7.87 o
   9   7   9      325.92      287.63     12.29 o
  10   7   9      180.45      190.72     13.46 o
  11   7   9      348.31      323.45     13.93 o
  12   7   9        7.65       27.82      7.90 o
  13   7   9       38.29       21.49     13.21 o
  14   7   9        6.42       32.47     12.39 o
  15   7   9        1.81        4.84     15.95 o
  16   7   9        3.52       14.06     12.65 o
 -10   8   9       46.60       88.80      8.95 o
  -9   8   9        1.71       -5.03      5.03 o
  -8   8   9       11.69       25.49      7.45 o
  -7   8   9       11.66       15.90      6.67 o
  -6   8   9        1.61        6.25      2.69 o
  -5   8   9        0.76       -2.33      4.19 o
  -4   8   9        3.53        5.76      2.16 o
  -3   8   9       23.28       30.52      2.20 o
  -2   8   9      272.31      257.92      5.62 o
  -1   8   9      180.26      175.84      4.64 o
   0   8   9      550.53      548.56      9.95 o
   1   8   9        6.51        5.64      2.50 o
   2   8   9      811.48      816.28     12.14 o
   3   8   9       37.88       29.96      2.47 o
   4   8   9        1.49       12.68      2.94 o
   5   8   9        0.77        4.84      3.30 o
   6   8   9        3.72       11.22      5.95 o
   7   8   9       21.00       10.31      6.90 o
   8   8   9       10.23        7.50      5.00 o
   9   8   9      705.69      668.67     20.68 o
  10   8   9       28.71       16.20      6.73 o
  11   8   9        9.39       -0.16      9.33 o
  12   8   9       53.46       63.78      6.98 o
  13   8   9       60.41       31.07      9.20 o
  14   8   9       21.16       13.59      6.92 o
  15   8   9        1.85       -0.47     17.09 o
  16   8   9       15.21       45.38     18.53 o
  -9   9   9       25.91        7.62      6.56 o
  -8   9   9        0.00       12.51      7.95 o
  -7   9   9        0.01        4.36      5.80 o
  -6   9   9      110.77      110.48      5.78 o
  -5   9   9      278.59      270.52      8.22 o
  -4   9   9       12.81       14.06      2.81 o
  -3   9   9      155.33      148.19      3.95 o
  -2   9   9       30.22       26.51      2.70 o
  -1   9   9      248.35      232.12      5.33 o
   0   9   9        0.08       -1.23      2.17 o
   1   9   9       59.37       60.82      3.12 o
   2   9   9      486.50      482.19      8.78 o
   3   9   9       77.67       84.61      4.59 o
   4   9   9      344.61      351.92      9.37 o
   5   9   9       23.06       26.51      4.12 o
   6   9   9       39.23       43.05      5.90 o
   7   9   9       40.40       55.86      7.47 o
   8   9   9        7.65       12.68      5.34 o
   9   9   9       43.19       42.89      7.70 o
  10   9   9        5.50        3.91      8.43 o
  11   9   9       17.81       19.03      6.11 o
  12   9   9       19.97       21.73      9.56 o
  13   9   9       11.40       21.49      9.04 o
  14   9   9        1.68       15.10      7.28 o
  15   9   9        1.46        2.81      8.58 o
  16   9   9       38.55       55.67     18.84 o
  -9  10   9        1.57       21.85      7.95 o
  -8  10   9       48.62       52.73      9.08 o
  -7  10   9       84.65       76.98      7.45 o
  -6  10   9        0.73       10.15      6.22 o
  -5  10   9       35.60       24.01      5.01 o
  -4  10   9       95.68      108.90      5.73 o
  -3  10   9       55.93       41.27      2.89 o
  -2  10   9      391.63      369.48      8.17 o
  -1  10   9      627.34      610.51     11.73 o
   0  10   9      167.68      146.06      4.83 o
   1  10   9      115.15      119.59      4.37 o
   2  10   9       29.31       24.49      3.09 o
   3  10   9      158.04      136.55      5.84 o
   4  10   9        7.73       11.73      4.03 o
   5  10   9       23.06       14.34      3.87 o
   6  10   9       24.08       26.13      6.51 o
   7  10   9      155.76      153.09      9.28 o
   8  10   9       39.61       22.79      6.92 o
   9  10   9      170.91      157.45      8.78 o
  10  10   9      677.33      641.78     21.52 o
  11  10   9      125.12      116.06      9.97 o
  12  10   9        0.07       -9.72      9.72 o
  13  10   9       12.39       18.48      9.56 o
  14  10   9       13.84        9.22      7.83 o
  15  10   9       11.59       20.81      9.12 o
  16  10   9       16.89        5.64      9.08 o
  -8  11   9        0.48       34.07      8.03 o
  -7  11   9       20.60       26.51      7.08 o
  -6  11   9       14.66       12.95      5.76 o
  -5  11   9       21.76       20.81      5.01 o
  -4  11   9        4.29        9.37      4.51 o
  -3  11   9       21.89       21.49      4.87 o
  -2  11   9       12.69        7.50      4.65 o
  -1  11   9       16.69       25.74      3.42 o
   0  11   9      269.36      245.24      6.26 o
   1  11   9      611.09      569.24     11.93 o
   2  11   9      101.52       99.47      3.98 o
   3  11   9        3.79        6.56      3.14 o
   4  11   9      647.71      657.08     15.37 o
   5  11   9       38.17       36.89      4.70 o
   6  11   9       42.59       40.78      7.03 o
   7  11   9        0.84       -8.73      8.73 o
   8  11   9       14.52        8.78      6.73 o
   9  11   9      130.16      137.14     10.82 o
  10  11   9       12.99       41.91      9.39 o
  11  11   9      115.37      109.68     11.00 o
  12  11   9        0.37        3.91      9.53 o
  13  11   9        1.81       14.82      9.81 o
  14  11   9       10.06        8.12      7.98 o
  15  11   9       26.50       17.64      9.34 o
  16  11   9        6.72       32.05     10.47 o
  -7  12   9        3.25       32.05      7.64 o
  -6  12   9       36.54       52.00     10.45 o
  -5  12   9       21.88       19.24      5.59 o
  -4  12   9       10.47       11.98      5.62 o
  -3  12   9       16.93        9.53      4.40 o
  -2  12   9       14.55       11.06      4.98 o
  -1  12   9        6.77        6.89      5.64 o
   0  12   9      356.24      303.09      8.70 o
   1  12   9      304.91      282.99      8.83 o
   2  12   9       14.00       10.31      2.66 o
   3  12   9       18.07       18.17      3.41 o
   4  12   9       90.54       80.76      4.94 o
   5  12   9      135.69      116.34      5.65 o
   6  12   9        0.39        4.36      6.42 o
   7  12   9      167.88      169.28      9.76 o
   8  12   9       39.83       44.88      8.20 o
   9  12   9       96.48       95.03      8.53 o
  10  12   9        4.84       16.40      7.69 o
  11  12   9       12.45       12.15      9.67 o
  12  12   9        9.84       19.03      7.64 o
  13  12   9       20.85        4.84      8.14 o
  14  12   9       10.12       25.87      9.67 o
  15  12   9        4.85        3.42      7.95 o
  16  12   9        5.84        9.22     10.48 o
  -6  13   9        0.46        2.33      7.01 o
  -5  13   9       21.25       20.46      7.69 o
  -4  13   9       11.77       16.20      5.33 o
  -3  13   9        1.15        8.12      5.76 o
  -2  13   9        0.50        8.92      4.70 o
  -1  13   9       91.71       86.69      7.69 o
   0  13   9        0.22       11.22      6.36 o
   1  13   9       13.70       17.84      8.23 o
   2  13   9        9.50       15.79      3.87 o
   3  13   9        3.92        5.64      3.73 o
   4  13   9        9.08       -3.39      3.39 o
   5  13   9        6.86       29.02     12.79 o
   6  13   9        0.56       -3.28      5.62 o
   7  13   9       99.27       93.58      7.50 o
   8  13   9       10.59       15.90      7.97 o
   9  13   9       42.54       49.16      9.29 o
  10  13   9       19.89       23.40      7.86 o
  11  13   9      207.53      198.39     12.32 o
  12  13   9       41.07       11.98      9.95 o
  13  13   9       34.08       21.49      9.39 o
  14  13   9        2.99       -3.91     11.54 o
  15  13   9        0.97       13.14      9.97 o
  -5  14   9        0.22       10.00     12.48 o
  -4  14   9       14.72       28.21      5.17 o
  -3  14   9        2.93        3.28      9.83 o
  -2  14   9        0.21        4.36      6.26 o
  -1  14   9        1.34        9.08      5.20 o
   0  14   9       19.49       16.90      8.64 o
   1  14   9       47.10       69.07      7.89 o
   2  14   9       67.73       74.15      8.61 o
   3  14   9      154.30      124.55      5.58 o
   4  14   9       35.35       37.05      5.48 o
   5  14   9       53.85       64.57      6.83 o
   6  14   9       34.07        7.01      6.42 o
   7  14   9      195.14      221.57     11.53 o
   8  14   9        0.44       -6.23      6.23 o
   9  14   9        5.58       -0.47      7.84 o
  10  14   9       32.54       34.21      9.65 o
  11  14   9        4.71       20.46      8.14 o
  12  14   9       41.72       37.19     10.98 o
  13  14   9       24.16       23.88      7.94 o
  14  14   9        0.64       19.79     11.12 o
  15  14   9       39.63       78.74     19.29 o
  -3  15   9        9.58       24.01      6.73 o
  -2  15   9       36.79       57.36      7.20 o
  -1  15   9       38.38       32.05      5.80 o
   0  15   9        0.68       43.38     11.86 o
   1  15   9      184.06      168.62     12.34 o
   2  15   9       36.92       32.19      7.65 o
   3  15   9        0.43       -6.69      6.73 o
   4  15   9        2.00       17.95      9.53 o
   5  15   9       57.69       67.84      6.59 o
   6  15   9       28.44       31.91      6.92 o
   7  15   9        0.00       -1.41      5.17 o
   8  15   9       20.36       22.91      8.26 o
   9  15   9        0.50       -2.33      7.17 o
  10  15   9        4.48       12.34      9.39 o
  11  15   9        0.00        4.05      8.75 o
  12  15   9       27.79       55.86      9.34 o
  13  15   9        2.57       -3.11     10.57 o
  14  15   9        2.55        0.62      8.87 o
  -2  16   9        6.91       11.73      6.76 o
  -1  16   9        0.05        4.51      5.80 o
   0  16   9        6.59        7.36      5.62 o
   1  16   9        5.96       13.32      9.40 o
   2  16   9        3.20       27.04     10.53 o
   3  16   9       68.28       60.23      8.92 o
   4  16   9       30.60       28.48     16.40 o
   5  16   9        1.92       17.53     14.54 o
   6  16   9        3.75       17.95     11.54 o
   7  16   9        6.78       12.34      6.59 o
   8  16   9        6.46       32.05      8.06 o
   9  16   9        0.07       32.19      9.22 o
  10  16   9       25.58       32.05      9.06 o
  11  16   9       66.06       54.00      9.73 o
  12  16   9        1.22       -2.03      9.68 o
  13  16   9       31.92       45.38     11.11 o
   0  17   9        4.24       13.78      7.51 o
   1  17   9        0.09       22.20     10.95 o
   2  17   9       53.84       43.55     11.06 o
   3  17   9       44.76       97.24     13.56 o
   4  17   9        0.41      -11.06     15.12 o
   5  17   9        0.22       21.73     14.56 o
   6  17   9        0.61       -4.84     15.29 o
   7  17   9        8.36        1.72     15.78 o
   8  17   9        1.41       37.66     18.40 o
   9  17   9       34.87       51.28     19.87 o
  10  17   9        2.52        2.33      8.23 o
  11  17   9        1.39       14.71      8.73 o
   4  18   9        6.92       87.16     17.28 o
   5  18   9        2.50       37.66     18.10 o
   6  18   9        8.29       33.05     20.12 o
   7  18   9        3.02       30.52     13.81 o
  -7 -11  10       12.04        4.51     16.51 o
  -6 -11  10        4.69       19.68      8.76 o
  -5 -11  10        0.00       19.79     15.57 o
  -4 -11  10       42.38       63.57     14.95 o
  -3 -11  10       76.86       64.18     14.62 o
  -2 -11  10       22.06       40.78     13.57 o
  -1 -11  10        1.71       13.32     11.76 o
   0 -11  10        9.62        8.62      6.39 o
   1 -11  10       44.17       28.08      6.75 o
  -9 -10  10        8.17       30.52     18.09 o
  -8 -10  10       14.68       44.55      8.01 o
  -7 -10  10        5.42       -7.98     10.95 o
  -6 -10  10       10.78       22.91     10.89 o
  -5 -10  10        0.02        7.15     13.37 o
  -4 -10  10        6.77       20.59     12.93 o
  -3 -10  10       22.99       37.05      9.89 o
  -2 -10  10        0.99       14.71     11.22 o
  -1 -10  10       50.07       54.75      6.84 o
   0 -10  10        1.64        8.40      6.53 o
   1 -10  10        1.58        1.41      5.80 o
   2 -10  10       85.69      108.12     10.40 o
   3 -10  10       11.27       19.79      5.67 o
   4 -10  10        8.51       -1.89     13.17 o
 -10  -9  10        1.32       11.73     12.15 o
  -9  -9  10        0.41       23.88     17.46 o
  -8  -9  10        1.43        1.72      7.97 o
  -7  -9  10       12.78       21.38      7.51 o
  -6  -9  10        1.61       16.70     10.42 o
  -5  -9  10       34.53       54.19     14.35 o
  -4  -9  10       22.70       72.87     13.45 o
  -3  -9  10        2.42       20.59      9.18 o
  -2  -9  10       55.41       59.08      6.72 o
  -1  -9  10       41.46       27.55      6.56 o
   0  -9  10       78.12       87.86      7.50 o
   1  -9  10       25.35       28.08      7.28 o
   2  -9  10       60.26       54.19      8.09 o
   3  -9  10        4.21        1.89      5.64 o
   4  -9  10        1.69       20.46      6.22 o
   5  -9  10        8.75       13.59     13.45 o
 -10  -8  10      114.63      163.15     20.76 o
  -9  -8  10       13.57       24.24     11.07 o
  -8  -8  10       14.37       33.49      7.09 o
  -7  -8  10        0.01        0.92     10.25 o
  -6  -8  10        0.98       21.04     13.53 o
  -5  -8  10       44.49       40.14      9.83 o
  -4  -8  10        2.36       23.76     12.79 o
  -3  -8  10       42.29       31.07      5.15 o
  -2  -8  10        2.48       -4.20      4.20 o
  -1  -8  10       23.56       28.08      6.36 o
   0  -8  10       24.31       34.07      5.98 o
   1  -8  10       15.27       21.73      7.00 o
   2  -8  10      126.79      140.97      9.50 o
   3  -8  10       80.81       92.38     10.09 o
   4  -8  10       84.15       92.85      7.70 o
   5  -8  10        4.06       12.15      7.33 o
   6  -8  10        3.09       14.06      4.97 o
   7  -8  10        0.00       -0.78      9.40 o
 -11  -7  10       71.40       92.85     19.51 o
 -10  -7  10        2.24       -6.37     10.61 o
  -9  -7  10       39.91       53.64     15.56 o
  -8  -7  10       14.27       14.25      7.08 o
  -7  -7  10       33.56       44.88     13.56 o
  -6  -7  10        6.86        0.16     12.81 o
  -5  -7  10      230.34      228.69     16.26 o
  -4  -7  10        0.16        5.00      4.19 o
  -3  -7  10       28.95       31.77      5.22 o
  -2  -7  10       26.91       35.24      5.78 o
  -1  -7  10      100.53       84.38      5.97 o
   0  -7  10        9.29       17.84      5.28 o
   1  -7  10       45.90       62.59      7.12 o
   2  -7  10       71.91      100.47      8.01 o
   3  -7  10       30.62       31.35      6.86 o
   4  -7  10       35.06       31.91      7.06 o
   5  -7  10        0.73       11.56      7.65 o
   6  -7  10        3.56       21.27      6.45 o
   7  -7  10       13.61       39.52      8.01 o
   8  -7  10       11.42      -12.62     12.62 o
 -12  -6  10       25.72       30.52     17.54 o
 -11  -6  10       10.49       39.21     15.96 o
 -10  -6  10        7.23        9.08     14.68 o
  -9  -6  10        2.88      -10.20     10.20 o
  -8  -6  10       44.40       44.20      6.48 o
  -7  -6  10      118.58       91.66     11.97 o
  -6  -6  10      130.50      116.34     12.14 o
  -5  -6  10      157.59      185.24     16.67 o
  -4  -6  10        2.84        1.72      3.44 o
  -3  -6  10       42.12       34.94      4.87 o
  -2  -6  10      151.52      171.23      7.86 o
  -1  -6  10        3.96       -4.65      4.65 o
   0  -6  10      265.34      268.46     11.06 o
   1  -6  10      147.04      137.72     13.50 o
   2  -6  10      145.14      138.02     11.45 o
   3  -6  10       10.91       17.21      3.42 o
   4  -6  10       14.93       26.90      8.95 o
   5  -6  10       22.05       12.68      8.90 o
   6  -6  10        5.11        9.84      5.97 o
   7  -6  10        1.74       -6.25      6.25 o
   8  -6  10       17.47       14.71      7.86 o
   9  -6  10        0.68        8.92      7.84 o
 -12  -5  10       16.94       18.92     13.59 o
 -11  -5  10       27.80       42.89     17.18 o
 -10  -5  10       32.13       34.21     11.11 o
  -9  -5  10        0.32        8.12      3.92 o
  -8  -5  10       87.94       89.03      5.42 o
  -7  -5  10        2.74       -3.75      3.75 o
  -6  -5  10       20.72       48.64     12.90 o
  -5  -5  10        6.49       10.15      2.62 o
  -4  -5  10       21.38       27.82      4.22 o
  -3  -5  10      138.54      121.24      6.61 o
  -2  -5  10        0.37       14.06      9.65 o
  -1  -5  10        6.70       35.99     10.34 o
   0  -5  10        0.05       -8.45      8.45 o
   1  -5  10       93.60       95.28      4.15 o
   2  -5  10      565.34      474.01     14.70 o
   3  -5  10       21.28       28.88      9.81 o
   4  -5  10       35.44       26.77      9.06 o
   5  -5  10        4.62       10.64      6.84 o
   6  -5  10       89.85       83.93      9.39 o
   7  -5  10        0.83       11.39      6.83 o
   8  -5  10      100.37      131.35     12.61 o
   9  -5  10       14.71       54.37     11.79 o
  10  -5  10        3.39       18.70      8.22 o
 -13  -4  10       30.90       33.05     17.68 o
 -12  -4  10       10.52       49.52     10.37 o
 -11  -4  10        0.24       11.90      7.94 o
 -10  -4  10        3.76       -1.89      5.33 o
  -9  -4  10       11.02       13.32      6.11 o
  -8  -4  10      130.77      123.73      5.84 o
  -7  -4  10       17.04       11.39      5.14 o
  -6  -4  10      536.52      463.18     15.60 o
  -5  -4  10      159.60      159.65      5.06 o
  -4  -4  10      181.99      153.09      7.11 o
  -3  -4  10       46.66       36.44      3.33 o
  -2  -4  10      152.32      129.91      5.42 o
  -1  -4  10        6.03       10.15      9.40 o
   0  -4  10        2.82        3.61      5.94 o
   1  -4  10      100.90       77.41      3.51 o
   2  -4  10      204.72      163.15      6.06 o
   3  -4  10      542.63      520.24     15.40 o
   4  -4  10        3.13        5.17      7.04 o
   5  -4  10       20.98       31.77      9.58 o
   6  -4  10       10.56        7.84      8.89 o
   7  -4  10       51.75       41.11      9.78 o
   8  -4  10        4.33        5.47      9.34 o
   9  -4  10       37.56       41.91      8.73 o
  10  -4  10       10.52        7.98     11.09 o
  11  -4  10        5.23        4.20     11.53 o
 -13  -3  10        8.46        2.03      7.20 o
 -12  -3  10       19.32        1.23      7.62 o
 -11  -3  10        3.33      -10.00     10.00 o
 -10  -3  10       37.15       48.11      7.62 o
  -9  -3  10        1.22        4.20      6.25 o
  -8  -3  10        0.03        2.97      2.80 o
  -7  -3  10        3.91        0.16      4.11 o
  -6  -3  10        6.92        3.28      4.08 o
  -5  -3  10      776.92      761.53     20.70 o
  -4  -3  10        2.36        2.81      3.26 o
  -3  -3  10        9.26        9.68      2.80 o
  -2  -3  10      423.56      434.58     12.51 o
  -1  -3  10       64.95       64.78      3.62 o
   0  -3  10       29.63       24.62      2.48 o
   1  -3  10        3.63        6.69      0.91 o
   2  -3  10       30.81       40.78      3.51 o
   3  -3  10        4.08        4.20      2.97 o
   4  -3  10      198.22      153.09      7.11 o
   5  -3  10      334.55      282.99     10.09 o
   6  -3  10      151.31      114.45      6.42 o
   7  -3  10        3.56       -1.72      5.01 o
   8  -3  10        0.05        2.81      6.40 o
   9  -3  10       18.23       20.46      9.95 o
  10  -3  10        5.95       12.95     10.89 o
  11  -3  10        0.12       -2.64     11.82 o
  12  -3  10      102.00      145.16     15.67 o
 -13  -2  10        6.44       18.28      9.40 o
 -12  -2  10       14.64        8.26      7.47 o
 -11  -2  10       49.37       70.32      8.81 o
 -10  -2  10       34.75       55.48      6.89 o
  -9  -2  10       11.40        1.56      6.40 o
  -8  -2  10        6.49        6.56      5.19 o
  -7  -2  10       18.96       16.20      2.92 o
  -6  -2  10      339.86      316.29      7.11 o
  -5  -2  10      139.66      137.72      5.58 o
  -4  -2  10       25.49       19.03      3.92 o
  -3  -2  10       37.17       53.64      4.76 o
  -2  -2  10        4.80        8.26      2.66 o
  -1  -2  10      304.00      297.03      9.90 o
   0  -2  10      159.37      156.83     12.21 o
   1  -2  10      386.04      346.31     10.23 o
   2  -2  10        9.73       -1.41      5.80 o
   3  -2  10      131.44      139.78      5.90 o
   4  -2  10      119.44      138.32      6.17 o
   5  -2  10       24.93       26.51      4.50 o
   6  -2  10       30.30       28.62      4.69 o
   7  -2  10        2.05        5.00      3.41 o
   8  -2  10       37.60       37.19      8.08 o
   9  -2  10        3.67        3.42      9.67 o
  10  -2  10       25.15       26.51      8.11 o
  11  -2  10       17.22       31.91     13.14 o
  12  -2  10        7.96       19.24     12.82 o
  13  -2  10        3.78       29.15     10.12 o
 -13  -1  10       28.94       13.59      8.11 o
 -12  -1  10       52.52       50.22      7.26 o
 -11  -1  10        6.53       15.60      8.09 o
 -10  -1  10        1.65       17.21      7.15 o
  -9  -1  10       27.92       45.55      7.09 o
  -8  -1  10      190.50      157.45      8.47 o
  -7  -1  10       63.14       57.54      3.80 o
  -6  -1  10      920.19      824.87     13.64 o
  -5  -1  10      621.49      682.96     11.76 o
  -4  -1  10      171.35      141.86      5.36 o
  -3  -1  10      793.00      740.28     16.32 o
  -2  -1  10      167.46      164.43      5.76 o
  -1  -1  10       10.15       11.90      2.67 o
   0  -1  10        0.00        3.75      5.33 o
   1  -1  10      311.31      339.38     10.59 o
   2  -1  10      129.78      116.60     11.06 o
   3  -1  10      311.18      281.32     14.67 o
   4  -1  10      160.02      137.43     10.54 o
   5  -1  10        3.23       -7.15      7.15 o
   6  -1  10      633.58      583.04     17.51 o
   7  -1  10       76.59       75.66      5.00 o
   8  -1  10       73.24       59.28      8.86 o
   9  -1  10       70.55       78.96     11.78 o
  10  -1  10        2.37       12.51      7.78 o
  11  -1  10       15.44        2.17     12.61 o
  12  -1  10       23.07       33.93     13.98 o
 -13   0  10       16.93       31.07      7.81 o
 -12   0  10       16.17       24.37      9.37 o
 -11   0  10        0.50       27.29      8.23 o
 -10   0  10       18.99       14.34      6.44 o
  -9   0  10       10.26       21.38      7.04 o
  -8   0  10       66.77       71.59      7.40 o
  -7   0  10       11.63        5.94      2.31 o
  -6   0  10       16.22       17.21      2.08 o
  -5   0  10      165.96      148.80      3.66 o
  -4   0  10     1686.09     1661.06     29.54 o
  -3   0  10       87.86       65.59      4.25 o
  -2   0  10        6.66        9.84      2.83 o
  -1   0  10      121.89      160.61      6.97 o
   0   0  10        9.24        1.41      4.55 o
   1   0  10        0.89        2.97      3.58 o
   2   0  10       74.57       70.54      3.78 o
   3   0  10       97.20      123.16     11.65 o
   4   0  10       16.32       12.15      8.45 o
   5   0  10      474.81      478.91     21.34 o
   6   0  10       26.32       16.20      5.03 o
   7   0  10      252.34      218.60      9.23 o
   8   0  10      123.46      130.77     11.15 o
   9   0  10      214.68      288.07     19.51 o
  10   0  10       25.34       23.15      8.29 o
  11   0  10       66.14       92.38     15.37 o
  12   0  10        5.91       25.12     13.40 o
  13   0  10        1.02      -12.51     12.51 o
  14   0  10        0.11       -2.33     15.09 o
 -13   1  10        5.46       25.24      6.90 o
 -12   1  10        5.38       10.81      7.31 o
 -11   1  10        2.45        1.11      5.64 o
 -10   1  10       45.95       43.88      7.78 o
  -9   1  10      138.02      112.86      6.90 o
  -8   1  10      245.55      249.56     10.26 o
  -7   1  10      208.07      235.93      6.14 o
  -6   1  10      113.54      104.78      3.08 o
  -5   1  10        0.05        0.92      2.01 o
  -4   1  10      492.23      550.91     11.15 o
  -3   1  10      652.25      665.43     12.25 o
  -2   1  10       56.69       70.74      3.78 o
  -1   1  10      415.92      414.00     12.71 o
   0   1  10      209.79      173.52      5.26 o
   1   1  10        0.13        2.81      2.17 o
   2   1  10      188.14      177.16      5.65 o
   3   1  10       69.79       66.00      5.08 o
   4   1  10      668.49      671.90     27.21 o
   5   1  10      216.28      216.39     13.98 o
   6   1  10     1010.25     1056.73     44.69 o
   7   1  10       41.29       43.88      8.93 o
   8   1  10       55.14       50.22     11.15 o
   9   1  10       12.52        1.23      6.67 o
  10   1  10       89.11       87.86     13.36 o
  11   1  10        0.07        3.11     12.61 o
  12   1  10        1.94       12.15     13.07 o
  13   1  10        0.25        6.37     13.57 o
  14   1  10        8.81       -0.47     14.90 o
 -12   2  10       14.62       29.55      9.37 o
 -11   2  10        1.68       -2.03      5.45 o
 -10   2  10        7.66       -3.28      6.70 o
  -9   2  10        3.61       21.96      6.56 o
  -8   2  10       20.28       32.47      5.56 o
  -7   2  10        5.91       11.56      2.47 o
  -6   2  10      232.41      212.73      5.11 o
  -5   2  10      404.44      383.55      8.33 o
  -4   2  10      440.08      469.12      8.67 o
  -3   2  10        1.96       14.34      2.66 o
  -2   2  10       53.52       66.40      3.67 o
  -1   2  10       90.14       85.54      4.62 o
   0   2  10      486.70      505.53     10.68 o
   1   2  10       30.11       33.63      2.47 o
   2   2  10        1.16        0.47      2.97 o
   3   2  10       94.30       74.59      3.89 o
   4   2  10      652.72      685.57     19.63 o
   5   2  10      787.19      818.42     35.75 o
   6   2  10       11.66        0.47      7.37 o
   7   2  10     1222.23     1298.30     49.53 o
   8   2  10        2.28       -6.67      6.67 o
   9   2  10      143.21      170.24     15.00 o
  10   2  10        8.09        5.94     11.28 o
  11   2  10       12.07      -11.22     12.14 o
  12   2  10        5.32        3.28     13.78 o
  13   2  10        1.35       -7.15     13.11 o
  14   2  10        0.60       13.78     15.12 o
  15   2  10        0.28       20.81     16.07 o
 -12   3  10        0.21        4.20      6.87 o
 -11   3  10       25.24       23.76      7.79 o
 -10   3  10        0.71        8.78      6.08 o
  -9   3  10        9.53        2.48      5.28 o
  -8   3  10       85.19       89.75      5.22 o
  -7   3  10        1.55        1.56      2.81 o
  -6   3  10        6.85        9.68      2.01 o
  -5   3  10        5.74       10.48      2.19 o
  -4   3  10      109.22      121.51      3.58 o
  -3   3  10        2.78       -2.17      2.17 o
  -2   3  10      555.19      575.23     11.39 o
  -1   3  10      437.38      406.40      8.56 o
   0   3  10      159.48      167.32      4.53 o
   1   3  10       13.33       20.81      2.39 o
   2   3  10      354.41      378.18      7.78 o
   3   3  10      107.45      131.63      4.87 o
   4   3  10       97.18       95.52      5.62 o
   5   3  10        6.65       11.39      8.78 o
   6   3  10       28.72       27.04      5.33 o
   7   3  10      176.52      208.73     15.17 o
   8   3  10     1147.78     1244.81     45.86 o
   9   3  10       18.58       15.50      7.97 o
  10   3  10      231.87      209.47     14.46 o
  11   3  10       90.83       77.85     12.14 o
  12   3  10        5.65        0.62      9.03 o
  13   3  10        6.56       25.49     11.73 o
  14   3  10       36.79       45.05     11.92 o
  15   3  10       30.69       46.56     16.54 o
 -12   4  10        1.78       12.78     12.95 o
 -11   4  10        0.44        0.47      7.22 o
 -10   4  10        6.73       13.40      5.12 o
  -9   4  10        5.66        6.06      3.87 o
  -8   4  10       97.30       89.99      5.69 o
  -7   4  10       52.51       52.73      3.81 o
  -6   4  10       26.41       21.96      2.34 o
  -5   4  10      186.84      169.92      4.23 o
  -4   4  10      245.60      221.20      5.20 o
  -3   4  10      779.25      734.86     11.51 o
  -2   4  10     1161.56     1245.71     22.06 o
  -1   4  10       93.16       88.80      3.76 o
   0   4  10       45.15       46.91      2.39 o
   1   4  10        0.01        3.61      2.19 o
   2   4  10       30.15       32.05      2.83 o
   3   4  10      637.09      617.95     11.18 o
   4   4  10      219.03      200.87      6.73 o
   5   4  10      317.36      314.96     11.98 o
   6   4  10      366.71      344.00     16.68 o
   7   4  10       29.45       39.68      7.72 o
   8   4  10      984.93     1072.23     43.38 o
   9   4  10        7.90        3.28     11.11 o
  10   4  10        0.69       -0.31     11.79 o
  11   4  10       20.17        9.22     13.14 o
[truncated: 168,858 more chars]
